# Supplementary material for: Sex as a biological variable in human dental pulp stem cells: An exploratory epigenomic and transcriptomic comparison
Source: Regen Ther. 2026 Apr 21;32:101117. doi: 10.1016/j.reth.2026.101117 (PMC13123321; doi:10.1016/j.reth.2026.101117)
Supplement: Multimedia component 1 [file mmc1.xlsx]

## Sheet: Sheet1
Taqman assay ID	Symbol	Gene name	Fold Change	p-value
Hs00178289_m1	AKT1	AKT serine/threonine kinase 1	0.91576	0.192748
Hs00946916_m1	ALDH1A1	Aldehyde dehydrogenase 1 family member A1	Not detected	-
Hs00610344_m1	AXIN2	Axin 2	1.37243	0.140791
Hs00180269_m1	BAX	BCL2 associated X, apoptosis regulator	1.04567	0.0885991
Hs00608023_m1	BCL2	BCL2 apoptosis regulator	1.07778	0.793253
Hs00765553_m1	CCND1	Cyclin D1	1.12768	0.821938
Hs01026536_m1	CCNE1	Cyclin E1	0.833156	0.023235
Hs01075864_m1	CD44	CD44 molecule (Indian blood group)	1.13988	0.571925
Hs01548894_m1	CDK2	Cyclin dependent kinase 2	1.00113	0.993041
Hs00355782_m1	CDKN1A	Cyclin dependent kinase inhibitor 1A	0.876411	0.219432
Hs00923894_m1	CDKN2A	Cyclin dependent kinase inhibitor 2A	1.19808	0.664567
Hs00171584_m1	DLK1	Delta like non-canonical Notch ligand 1	Not detected	-
Hs00153451_m1	E2F1	E2F transcription factor 1	0.980545	0.788394
Hs00923996_m1	ENG	Endoglin	0.988094	0.76283
Hs00170630_m1	FOS	Fos proto-oncogene, AP-1 transcription factor subunit	0.946434	0.584293
Hs01106466_s1	FUT4	Fucosyltransferase 4	1.00773	0.999705
Hs00169255_m1	GADD45A	Growth arrest and DNA damage inducible alpha	1.10497	0.701176
Hs01035168_m1	GLB1	Galactosidase beta 1	0.981141	0.73804
Hs00266783_s1	H2AFX	H2A histone family member X	0.915619	0.335618
Hs00232746_m1	HMX1	H6 family homeobox 1	Not detected	-
Hs00609566_m1	IGF1R	Insulin like growth factor 1 receptor	0.942249	0.45056
Hs00174131_m1	IL6	Interleukin 6	0.558337	0.182759
Hs01383002_m1	IRX2	Iroquois homeobox 2	Not detected	-
Hs01103582_s1	JUN	Jun proto-oncogene, AP-1 transcription factor subunit	0.970666	0.687661
Hs00358836_m1	KLF4	Kruppel like factor 4	0.686571	0.115399
Hs04189307_g1	LIN28A	Lin-28 homolog A	1.22502	0.607729
Hs01013729_m1	LIN28B	Lin-28 homolog B	Not detected	-
Hs01046830_m1	MAPK1	Mitogen-activated protein kinase 1	1.03575	0.345758
Hs00174838_m1	MCAM	Melanoma cell adhesion molecule	0.793503	0.507916
Hs01032443_m1	MKI67	Marker of proliferation Ki-67	1.02216	0.906394
Hs00153408_m1	MYC	MYC proto-oncogene, bHLH transcription factor	1.21168	0.279533
Hs02387400_g1	NANOG	Nanog homeobox	1.34812	0.231286
Hs04187831_g1	NES	Nestin	1.06133	0.800477
Hs00159686_m1	NT5E	5’-nucleotidase ecto	1.12201	0.557181
Hs00983227_m1	PLK1	Polo like kinase 1	1.0484	0.822793
Hs00999632_g1	POU5F1	POU class 5 homeobox 1	1.06968	0.343767
Hs00195591_m1	SNAI1	Snail family transcriptional repressor 1	1.01857	0.900237
Hs00366918_m1	SOX10	SRY-box transcription factor 10	Not detected	-
Hs00415716_m1	SOX2-OT	SOX2 overlapping transcript	Not detected	-
Hs00610320_m1	TGFBR1	Transforming growth factor beta receptor 1	1.64169	0.511879
Hs00174816_m1	THY1	Thy-1 cell surface antigen	0.879515	0.291454
Hs01034249_m1	TP53	Tumor protein p53	1.119	0.375276
Hs00361186_m1	TWIST1	Twist family bHLH transcription factor 1	1.03572	0.923769
Hs00399279_m1	ZFP42	ZFP42 zinc finger protein	0.875791	0.66474
Hs99999903_m1	ACTB	Actin beta	-	-
Hs99999905_m1	GAPDH	Glyceraldehyde-3-phosphate dehydrogenase	-	-
Hs02800695_m1	HPRT1	Hypoxanthine phosphoribosyltransferase 1	-	-
