# Supplementary material for: Sex as a biological variable in human dental pulp stem cells: An exploratory epigenomic and transcriptomic comparison
Source: Regen Ther. 2026 Apr 21;32:101117. doi: 10.1016/j.reth.2026.101117 (PMC13123321; doi:10.1016/j.reth.2026.101117)
Supplement: Multimedia component 2 [file mmc2.xlsx]

## Sheet: Table S1
Probe_ID	delta_beta	BH_adjusted_p-values	CHR	MAPINFO	UCSC_RefGene_Group	UCSC_RefGene_Name	methylation_status
cg21983484_TC11	-0.659163	0.00114053	X	49922452	TSS200;TSS200;TSS200	CLCN5;CLCN5;CLCN5	Hypomethylated
cg27022552_TC11	-0.64053	0.000547847	X	48835610	exon_1;5UTR	PCSK1N;PCSK1N	Hypomethylated
cg15925199_TC11	-0.627081	0.00750441	X	48957138	exon_1;exon_1;exon_1	OTUD5;OTUD5;OTUD5	Hypomethylated
cg27024801_TC11	-0.608487	0.00458246	X	48957670	TSS200;TSS200;TSS200	OTUD5;OTUD5;OTUD5	Hypomethylated
cg20455959_TC11	-0.605354	0.00198971	X	150693474	5UTR;exon_1;5UTR;exon_1;5UTR;exon_1;5UTR;exon_1;exon_1	MTMR1;MTMR1;MTMR1;MTMR1;MTMR1;MTMR1;MTMR1;MTMR1;MTMR1	Hypomethylated
cg08059778_BC11	-0.604863	0.00149716	X	129982560	TSS200;TSS200;TSS200	BCORL1;BCORL1;BCORL1	Hypomethylated
cg07861180_TC11	-0.596906	0.000830991	X	129932853	NA	NA	Hypomethylated
cg18312428_TC11	-0.595086	0.000454024	X	154020180	TSS200;TSS1500;TSS1500;TSS1500	MIR718;IRAK1;IRAK1;IRAK1	Hypomethylated
cg12785025_TC11	-0.593869	0.00179858	X	148500902	5UTR;exon_1;5UTR;exon_1;5UTR;exon_1;5UTR;exon_1;5UTR;exon_1	AFF2;AFF2;AFF2;AFF2;AFF2;AFF2;AFF2;AFF2;AFF2;AFF2	Hypomethylated
cg23696472_TC11	-0.591636	0.000130522	X	53082604	exon_1	TSPYL2	Hypomethylated
cg23429746_TC11	-0.589627	0.000545156	X	70445268	exon_1	DLG3	Hypomethylated
cg19415116_TC11	-0.588341	0.0185078	X	135520761	5UTR;exon_1;5UTR;exon_1;5UTR;exon_1;5UTR;exon_1;5UTR;exon_1;5UTR;exon_1;exon_1;TSS200	INTS6L;INTS6L;INTS6L;INTS6L;INTS6L;INTS6L;INTS6L;INTS6L;INTS6L;INTS6L;INTS6L;INTS6L;INTS6L;INTS6L-AS1	Hypomethylated
cg01405303_TC11	-0.580344	0.00289181	X	152898030	TSS200;TSS200	ZNF185;ZNF185	Hypomethylated
cg12124890_TC11	-0.578	0.000928855	X	41923607	TSS1500;TSS1500;TSS1500;TSS200	CASK;CASK;CASK;CASK	Hypomethylated
cg01742836_TC11	-0.577555	0.000258904	X	136147596	5UTR;exon_1;5UTR;exon_1;5UTR;exon_1;TSS1500;TSS1500;TSS1500;TSS200;TSS200	FHL1;FHL1;FHL1;FHL1;FHL1;FHL1;FHL1;FHL1;FHL1;FHL1;FHL1	Hypomethylated
cg12935118_TC11	-0.574817	0.00313299	X	129523061	NA	NA	Hypomethylated
cg05438092_TC11	-0.573915	0.000292589	X	154374698	TSS200;TSS200	FLNA;FLNA	Hypomethylated
cg27615465_TC11	-0.572494	0.000130345	X	135521567	TSS1500	INTS6L-AS1	Hypomethylated
cg07837161_BC11	-0.572347	0.00199489	X	154516343	TSS200;TSS200;TSS200;TSS200;TSS200;TSS200;TSS200	FAM3A;FAM3A;FAM3A;FAM3A;FAM3A;FAM3A;FAM3A	Hypomethylated
cg23767642_BC11	-0.569701	0.00304985	X	41923619	TSS1500;TSS1500;TSS1500;TSS200	CASK;CASK;CASK;CASK	Hypomethylated
cg20543970_BC11	-0.569117	0.00298372	X	133985753	TSS200;TSS200;TSS200;TSS200	GPC3;GPC3;GPC3;GPC3	Hypomethylated
cg24627956_TC11	-0.566462	0.00157487	X	152898055	TSS200;TSS200	ZNF185;ZNF185	Hypomethylated
cg10717149_TC11	-0.56574	0.000733992	X	130339864	TSS200;TSS200;TSS200;TSS200;TSS200	SLC25A14;SLC25A14;SLC25A14;SLC25A14;SLC25A14	Hypomethylated
cg20015269_TC11	-0.565647	0.000604183	X	49922556	TSS200;TSS200;TSS200	CLCN5;CLCN5;CLCN5	Hypomethylated
cg04177426_TC11	-0.563498	0.00123202	X	151695497	5UTR;exon_1	PRRG3;PRRG3	Hypomethylated
cg07912337_TC11	-0.558691	0.00343497	X	154516346	TSS200;TSS200;TSS200;TSS200;TSS200;TSS200;TSS200	FAM3A;FAM3A;FAM3A;FAM3A;FAM3A;FAM3A;FAM3A	Hypomethylated
cg02333283_BC11	-0.558525	0.00207448	X	154478760	exon_1	LAGE3	Hypomethylated
cg11184697_BC11	-0.558361	0.000547106	X	48897819	exon_2;5UTR;exon_2;5UTR;TSS1500;TSS1500;TSS1500;TSS200;TSS200;TSS200;TSS200;TSS200;TSS200;TSS200;TSS200	TIMM17B;TIMM17B;TIMM17B;TIMM17B;PQBP1;PQBP1;PQBP1;PQBP1;PQBP1;PQBP1;PQBP1;PQBP1;PQBP1;TIMM17B;TIMM17B	Hypomethylated
cg26439324_TC11	-0.557939	0.00496383	X	150547940	NA	NA	Hypomethylated
cg06041068_TC11	-0.557791	0.000790193	X	153724886	5UTR;exon_1;TSS1500;TSS1500;TSS1500;TSS1500	ABCD1;ABCD1;BCAP31;BCAP31;BCAP31;BCAP31	Hypomethylated
cg26777760_TC11	-0.557155	0.00126717	X	132958536	exon_2;exon_1;exon_1;exon_2	HS6ST2;HS6ST2;HS6ST2;HS6ST2	Hypomethylated
cg08479532_TC11	-0.556887	0.00131681	X	110317516	NA	NA	Hypomethylated
cg24328927_BC11	-0.555152	0.0107699	X	153056329	TSS200;TSS200	PNMA3;PNMA3	Hypomethylated
cg05397816_TC11	-0.554383	0.000619708	X	118823823	TSS200;TSS200	ZCCHC12;ZCCHC12	Hypomethylated
cg25442267_BC11	-0.554144	0.00372672	X	154378320	TSS1500	EMD	Hypomethylated
cg12413138_BC11	-0.553593	0.00286299	X	154412138	exon_2;exon_2;exon_2;exon_2;exon_2;exon_2;TSS200;TSS200;TSS200	TAFAZZIN;TAFAZZIN;TAFAZZIN;TAFAZZIN;TAFAZZIN;TAFAZZIN;DNASE1L1;DNASE1L1;DNASE1L1	Hypomethylated
cg16221895_TC11	-0.55302	0.000826169	X	69616047	TSS200;TSS200;TSS200;TSS200;TSS200	EDA;EDA;EDA;EDA;EDA	Hypomethylated
cg16181678_TC11	-0.551569	0.00204621	X	120244861	exon_1	NKAPP1	Hypomethylated
cg22221554_TC11	-0.550657	0.0230649	X	130111263	TSS1500;TSS1500	ELF4;ELF4	Hypomethylated
cg09307104_BC11	-0.549391	0.000515169	X	70445383	exon_1	DLG3	Hypomethylated
cg27752118_BC21	-0.54842	0.00464539	X	153495605	TSS200;TSS200;TSS200	HAUS7;HAUS7;HAUS7	Hypomethylated
cg27358344_TC11	-0.547599	0.000295819	X	100410296	TSS200;TSS200;TSS200	PCDH19;PCDH19;PCDH19	Hypomethylated
cg05806018_TC11	-0.547058	0.0011549	X	148501000	5UTR;exon_1;5UTR;exon_1;5UTR;exon_1;5UTR;exon_1;5UTR;exon_1	AFF2;AFF2;AFF2;AFF2;AFF2;AFF2;AFF2;AFF2;AFF2;AFF2	Hypomethylated
cg09514431_TC11	-0.545811	0.000445404	X	135985380	TSS200;TSS200;TSS200;TSS200;TSS200	SLC9A6;SLC9A6;SLC9A6;SLC9A6;SLC9A6	Hypomethylated
cg12075609_TC11	-0.545387	0.00566261	X	154751201	TSS200;TSS200;TSS200	GAB3;GAB3;GAB3	Hypomethylated
cg07187289_TC11	-0.54471	0.0117456	X	153794448	TSS1500;TSS200;TSS200;TSS200;TSS200	SSR4;SSR4;SSR4;IDH3G;IDH3G	Hypomethylated
cg12277627_TC11	-0.544373	0.00402464	X	130111250	TSS1500;TSS1500	ELF4;ELF4	Hypomethylated
cg00112256_TC11	-0.544287	0.000523606	X	118495965	5UTR;exon_1	DOCK11;DOCK11	Hypomethylated
cg07648454_BC11	-0.543923	0.000619893	X	125203912	5UTR;exon_1	TENM1;TENM1	Hypomethylated
cg12576145_TC21	-0.538896	0.000523284	X	110317523	NA	NA	Hypomethylated
cg17382566_TC11	-0.538825	0.00515635	X	65667587	TSS200	MSN	Hypomethylated
cg11673471_BC11	-0.538494	8.88068e-05	X	129843602	TSS200	ZDHHC9	Hypomethylated
cg11524947_TC11	-0.537668	0.000310602	X	48574531	5UTR;exon_1	RBM3;RBM3	Hypomethylated
cg23627980_TC11	-0.537617	0.00395988	X	17737597	5UTR;exon_1;5UTR;exon_1;5UTR;exon_1;5UTR;exon_1	SCML1;SCML1;SCML1;SCML1;SCML1;SCML1;SCML1;SCML1	Hypomethylated
cg17557890_TC11	-0.537015	0.000331488	X	71118575	TSS200	MED12	Hypomethylated
cg26023405_TC11	-0.536473	0.000731635	X	118495948	5UTR;exon_1	DOCK11;DOCK11	Hypomethylated
cg06139288_BC11	-0.536167	7.85367e-05	X	11665005	exon_1;5UTR;exon_1;5UTR;exon_1	ARHGAP6;ARHGAP6;ARHGAP6;ARHGAP6;ARHGAP6	Hypomethylated
cg23251359_TC11	-0.535701	0.00192142	X	50471465	TSS1500	DGKK	Hypomethylated
cg27616996_BC11	-0.534981	0.0214482	X	154020483	TSS1500;TSS1500;TSS1500;TSS1500	MIR718;IRAK1;IRAK1;IRAK1	Hypomethylated
cg06540859_BC11	-0.534852	0.000322851	X	46575261	exon_1	CHST7	Hypomethylated
cg13915481_BC11	-0.5338	0.0022272	X	17860652	exon_1;exon_1	RAI2;RAI2	Hypomethylated
cg13941987_TC11	-0.533639	0.00444633	X	129984046	NA	NA	Hypomethylated
cg10987536_TC11	-0.533541	0.00402659	X	53684139	NA	NA	Hypomethylated
cg15117507_BC11	-0.533432	0.00159101	X	14873208	TSS1500;TSS1500;TSS200;TSS200;TSS200;TSS200	MOSPD2;MOSPD2;FANCB;FANCB;FANCB;FANCB	Hypomethylated
cg20859738_BC11	-0.532794	0.000279053	X	130339872	TSS200;TSS200;TSS200;TSS200;TSS200	SLC25A14;SLC25A14;SLC25A14;SLC25A14;SLC25A14	Hypomethylated
cg23064627_BC11	-0.532417	0.000395618	X	140091412	TSS1500	LOC389895	Hypomethylated
cg10860619_TC11	-0.531466	0.000546856	X	46912418	TSS200	JADE3	Hypomethylated
cg00466309_TC11	-0.531382	0.00159326	X	149541027	5UTR;exon_1;5UTR;exon_1;5UTR;exon_1;5UTR;exon_1;5UTR;exon_1;5UTR;exon_1;5UTR;exon_1;5UTR;exon_1;TSS1500	EOLA1;EOLA1;EOLA1;EOLA1;EOLA1;EOLA1;EOLA1;EOLA1;EOLA1;EOLA1;EOLA1;EOLA1;EOLA1;EOLA1;EOLA1;EOLA1;EOLA1-DT	Hypomethylated
cg11894108_TC11	-0.530642	0.000587664	X	154397674	TSS1500;TSS1500;TSS1500;TSS1500;TSS1500;TSS1500	RPL10;RPL10;RPL10;RPL10;RPL10;RPL10	Hypomethylated
cg06055478_TC11	-0.530628	0.00571439	X	63755025	5UTR;exon_1;exon_1;5UTR;exon_1;5UTR;5UTR;exon_1;exon_1;5UTR;5UTR;exon_1;5UTR;exon_1;exon_1;5UTR;5UTR;exon_1;5UTR;exon_1;5UTR;exon_1;5UTR;exon_1;5UTR;exon_1;5UTR;exon_1;5UTR;exon_1;5UTR;exon_1;5UTR;exon_1;5UTR;exon_1;5UTR;exon_1;5UTR;exon_1;exon_1;5UTR	ARHGEF9;ARHGEF9;ARHGEF9;ARHGEF9;ARHGEF9;ARHGEF9;ARHGEF9;ARHGEF9;ARHGEF9;ARHGEF9;ARHGEF9;ARHGEF9;ARHGEF9;ARHGEF9;ARHGEF9;ARHGEF9;ARHGEF9;ARHGEF9;ARHGEF9;ARHGEF9;ARHGEF9;ARHGEF9;ARHGEF9;ARHGEF9;ARHGEF9;ARHGEF9;ARHGEF9;ARHGEF9;ARHGEF9;ARHGEF9;ARHGEF9;ARHGEF9;ARHGEF9;ARHGEF9;ARHGEF9;ARHGEF9;ARHGEF9;ARHGEF9;ARHGEF9;ARHGEF9;ARHGEF9;ARHGEF9	Hypomethylated
cg00691480_BC11	-0.530272	0.00212597	X	149631850	TSS200;TSS200;TSS200;TSS200	TMEM185A;TMEM185A;TMEM185A;TMEM185A	Hypomethylated
cg27773326_BC11	-0.530206	0.0125044	X	154437641	NA	NA	Hypomethylated
cg04094482_BC11	-0.52963	0.000950505	X	74614654	TSS200;TSS200	RLIM;RLIM	Hypomethylated
cg00114625_TC11	-0.529011	0.00309699	X	24465361	5UTR;exon_1;5UTR;exon_1	PDK3;PDK3;PDK3;PDK3	Hypomethylated
cg27073371_TC11	-0.528751	0.00928844	X	54182937	exon_1;exon_1;exon_1	FAM120C;FAM120C;FAM120C	Hypomethylated
cg26505478_TC11	-0.527388	0.000850074	X	120561358	TSS1500;TSS1500	CUL4B;CUL4B	Hypomethylated
cg12962913_BC11	-0.526836	0.00791488	X	11111422	5UTR;exon_1;5UTR;exon_1;5UTR;exon_1	HCCS;HCCS;HCCS;HCCS;HCCS;HCCS	Hypomethylated
cg27754841_TC11	-0.526744	0.00024376	X	153599143	TSS200;TSS200;TSS200	LOC105373383;CCNQ;CCNQ	Hypomethylated
cg27775080_BC11	-0.526361	0.00346187	X	154490581	5UTR;exon_1	SLC10A3;SLC10A3	Hypomethylated
cg08969352_BC11	-0.526079	0.000827943	X	14873301	TSS200;TSS200;TSS1500;TSS1500;TSS1500;TSS1500	MOSPD2;MOSPD2;FANCB;FANCB;FANCB;FANCB	Hypomethylated
cg27488875_TC11	-0.525581	0.00248748	X	153495035	5UTR;exon_1	BGN;BGN	Hypomethylated
cg16638301_BC11	-0.525382	0.0122853	X	47659153	5UTR;exon_1;exon_1;5UTR;exon_1;exon_1;exon_1	UXT;UXT;UXT;UXT;UXT;UXT;UXT-AS1	Hypomethylated
cg24401557_TC11	-0.525142	0.000569613	X	138711691	exon_1;5UTR;TSS1500	FGF13;FGF13;FGF13-AS1	Hypomethylated
cg03773146_BC21	-0.525083	0.00204246	X	129980658	TSS1500	BCORL1	Hypomethylated
cg05260852_TC11	-0.524672	0.00244113	X	54639384	NA	NA	Hypomethylated
cg08778881_TC11	-0.523731	0.0102856	X	103311065	TSS200;TSS200;TSS200;TSS200	BEX2;BEX2;BEX2;BEX2	Hypomethylated
cg18107314_TC11	-0.523682	0.000248367	X	119871751	TSS200;TSS200	NDUFA1;RNF113A	Hypomethylated
cg27501723_TC11	-0.523195	0.00146737	X	107826797	NA	NA	Hypomethylated
cg21473514_TC11	-0.522544	0.000222277	X	104166610	5UTR;exon_1	FAM199X;FAM199X	Hypomethylated
cg07012573_TC11	-0.522459	0.00979746	X	103215225	5UTR;exon_1;5UTR;exon_1	BEX4;BEX4;BEX4;BEX4	Hypomethylated
cg17466318_TC11	-0.521396	0.00276251	X	47523825	NA	NA	Hypomethylated
cg17588626_TC11	-0.521085	0.000425542	X	107449321	TSS1500;TSS1500	FRMPD3;FRMPD3	Hypomethylated
cg17533951_TC11	-0.520292	0.0098585	X	68895239	NA	NA	Hypomethylated
cg21513542_BC11	-0.519519	0.000821287	X	49186354	exon_1;5UTR;TSS1500	PRICKLE3;PRICKLE3;PRICKLE3	Hypomethylated
cg00265812_BC11	-0.518573	0.00217224	X	47659180	5UTR;exon_1;exon_1;5UTR;exon_1;exon_1;exon_1	UXT;UXT;UXT;UXT;UXT;UXT;UXT-AS1	Hypomethylated
cg17036062_TC11	-0.517667	0.000314609	X	25015920	exon_1;5UTR	ARX;ARX	Hypomethylated
cg21072408_TC11	-0.517207	0.00207331	X	153470714	exon_2;5UTR;exon_2;exon_2;TSS200;TSS200;TSS200	HAUS7;HAUS7;HAUS7;HAUS7;HAUS7;HAUS7;HAUS7	Hypomethylated
cg27501007_BC11	-0.516746	0.012345	X	118727417	TSS200	IL13RA1	Hypomethylated
cg07446674_TC11	-0.516611	0.00163484	X	136251402	TSS200;TSS200	MAP7D3;MAP7D3	Hypomethylated
cg02794321_TC11	-0.51658	0.00219083	X	110317891	exon_1;exon_1	AMMECR1;AMMECR1	Hypomethylated
cg07875393_BC21	-0.516077	7.60542e-05	X	153495612	TSS200;TSS200;TSS200	HAUS7;HAUS7;HAUS7	Hypomethylated
cg04317640_BC11	-0.515631	0.000131368	X	74420596	TSS1500	SLC16A2	Hypomethylated
cg13203541_TC11	-0.515518	0.00160553	X	78103953	TSS1500	PGKÂ1.00	Hypomethylated
cg02834750_TC11	-0.515119	0.000105646	X	133985839	TSS1500;TSS1500;TSS1500;TSS1500	GPC3;GPC3;GPC3;GPC3	Hypomethylated
cg24187351_BC11	-0.51463	0.00613389	X	69306040	NA	NA	Hypomethylated
cg00810519_BC11	-0.513725	0.00031529	X	48911830	TSS200;TSS200;TSS200;TSS200;TSS200;TSS200;TSS200	SLC35A2;SLC35A2;SLC35A2;SLC35A2;SLC35A2;SLC35A2;SLC35A2	Hypomethylated
cg00832270_TC11	-0.512774	0.000807212	X	78104038	TSS1500	PGKÂ1.00	Hypomethylated
cg04712194_TC11	-0.512397	0.0168668	X	154411442	TSS200;TSS200;TSS200;TSS200;TSS200;TSS200	TAFAZZIN;TAFAZZIN;TAFAZZIN;TAFAZZIN;TAFAZZIN;TAFAZZIN	Hypomethylated
cg23143524_BC11	-0.511649	0.000835962	X	24464960	TSS1500;TSS1500	PDK3;PDK3	Hypomethylated
cg25427918_BC11	-0.511334	0.00154458	X	49922566	TSS200;TSS200;TSS200	CLCN5;CLCN5;CLCN5	Hypomethylated
cg26584339_TC11	-0.51125	0.0012443	X	37685882	5UTR;exon_1	XK;XK	Hypomethylated
cg00478198_TC11	-0.510979	0.000228143	X	49879897	5UTR;exon_1;TSS1500	USP27X;USP27X;USP27X-DT	Hypomethylated
cg06334238_TC11	-0.510515	0.00112422	X	154019448	exon_2;exon_2;exon_2	IRAK1;IRAK1;IRAK1	Hypomethylated
cg24232980_TC11	-0.510412	0.0424304	X	102651233	TSS1500;TSS1500;TSS1500;TSS1500	GPRASP1;GPRASP1;GPRASP1;GPRASP1	Hypomethylated
cg15977272_BC21	-0.510248	0.0197826	X	68829066	5UTR;exon_1	EFNB1;EFNB1	Hypomethylated
cg20792978_BC11	-0.509531	0.00146638	X	129843958	TSS1500;TSS200	ZDHHC9;ZDHHC9	Hypomethylated
cg24426788_TC11	-0.508343	0.00503672	X	49073913	exon_1	PRAF2	Hypomethylated
cg21137943_BC11	-0.508263	0.00205493	X	46545675	TSS1500;TSS1500;TSS1500	ZNF674;ZNF674;ZNF674	Hypomethylated
cg25656978_BC11	-0.507836	0.0033301	X	48574458	TSS200	RBM3	Hypomethylated
cg07628886_TC11	-0.507693	0.00273134	X	130171729	TSS1500	RAB33A	Hypomethylated
cg16590821_TC11	-0.50712	0.000462123	X	118973913	TSS1500;TSS1500;TSS1500	LONRF3;LONRF3;LONRF3	Hypomethylated
cg16940942_TC11	-0.506811	0.00524021	X	154443989	TSS200	FAM50A	Hypomethylated
cg19939909_TC11	-0.506526	0.00122455	X	52995547	TSS200;TSS200;TSS200;TSS200;TSS200;TSS200;TSS200;TSS200;TSS200	FAM156A;FAM156A;FAM156A;FAM156A;FAM156A;FAM156A;FAM156A;FAM156A;FAM156A	Hypomethylated
cg26333397_BC11	-0.506377	0.000249179	X	49191574	exon_6	SYP	Hypomethylated
cg18253743_BC11	-0.506352	0.0116579	X	101932119	TSS200;TSS200;TSS200;TSS200	ZMAT1;ZMAT1;ZMAT1;ZMAT1	Hypomethylated
cg19998137_BC11	-0.506307	0.0102691	X	68693765	5UTR;exon_1	STARD8;STARD8	Hypomethylated
cg15165114_BC11	-0.505822	0.000424864	X	57910221	exon_1	ZXDA	Hypomethylated
cg16976875_BC11	-0.505633	0.000224133	X	38803924	5UTR;exon_2;TSS200	MID1IP1;MID1IP1;MID1IP1-AS1	Hypomethylated
cg25206026_TC11	-0.505181	0.00143798	X	134915227	5UTR;exon_1;5UTR;exon_1	MOSPD1;MOSPD1;MOSPD1;MOSPD1	Hypomethylated
cg00845806_TC11	-0.505036	0.00321307	X	155216791	NA	NA	Hypomethylated
cg21881821_TC11	-0.504847	0.0104727	X	69616269	5UTR;exon_1;5UTR;exon_1;5UTR;exon_1;5UTR;exon_1;5UTR;exon_1	EDA;EDA;EDA;EDA;EDA;EDA;EDA;EDA;EDA;EDA	Hypomethylated
cg03038395_BC21	-0.504737	0.0013675	X	25013483	exon_2	ARX	Hypomethylated
cg06704717_TC11	-0.504541	0.00046906	X	74420649	TSS1500	SLC16A2	Hypomethylated
cg06558166_TC11	-0.504521	0.00362547	X	133414975	5UTR;exon_1	GPC4;GPC4	Hypomethylated
cg03871183_BC11	-0.504475	0.00752855	X	85244662	TSS1500;TSS1500	SATL1;SATL1	Hypomethylated
cg13649400_BC11	-0.504271	0.000225288	X	54183535	TSS1500;TSS1500;TSS1500	FAM120C;FAM120C;FAM120C	Hypomethylated
cg12377327_BC11	-0.503319	0.000864139	X	49080038	TSS200	WDR45	Hypomethylated
cg26682103_TC11	-0.50306	0.000191352	X	118975450	exon_1;exon_1;exon_1;TSS1500	LONRF3;LONRF3;LONRF3;LONRF3	Hypomethylated
cg05383895_TC11	-0.503021	0.0157696	X	109733403	exon_1;TSS200;TSS200;TSS200;TSS200	LOC105373311;ACSL4;ACSL4;ACSL4;ACSL4	Hypomethylated
cg24605338_TC21	-0.502505	0.00238288	X	17377733	NA	NA	Hypomethylated
cg23951868_BC11	-0.50229	0.00205875	X	49922474	TSS200;TSS200;TSS200	CLCN5;CLCN5;CLCN5	Hypomethylated
cg24186901_BC11	-0.502174	0.00306169	X	69616051	TSS200;TSS200;TSS200;TSS200;TSS200	EDA;EDA;EDA;EDA;EDA	Hypomethylated
cg01058588_BC11	-0.501771	0.00162867	X	154547468	5UTR;exon_1;TSS1500;TSS200;TSS200;TSS200;TSS200;TSS200;TSS200;TSS1500;TSS1500	G6PD;G6PD;IKBKG;IKBKG;IKBKG;IKBKG;IKBKG;IKBKG;IKBKG;G6PD;G6PD	Hypomethylated
cg09996779_BC11	-0.501428	0.00492291	X	134460009	TSS200	HPRT1	Hypomethylated
cg20208613_TC11	-0.500259	0.00823875	X	110317919	exon_1;exon_1	AMMECR1;AMMECR1	Hypomethylated
cg06779802_TC11	-0.50006	0.00582295	X	108736171	exon_1;exon_1;TSS1500	IRS4;IRS4;IRS4-AS1	Hypomethylated
cg22412459_TC11	-0.499849	0.00281099	X	23907829	exon_1;5UTR;exon_1;TSS200;TSS200	APOO;APOO;APOO;CXorf58;CXorf58	Hypomethylated
cg24863802_TC11	-0.499755	0.000388658	X	152831014	TSS200;TSS200;TSS1500	NSDHL;NSDHL;CETN2	Hypomethylated
cg04072009_TC11	-0.499366	0.0269095	X	72131818	exon_1;5UTR	RTL5;RTL5	Hypomethylated
cg16529483_TC11	-0.499297	0.00353314	X	153780996	TSS200;TSS200;TSS200	SRPK3;SRPK3;SRPK3	Hypomethylated
cg01215118_TC11	-0.498811	0.00518682	X	152898164	5UTR;exon_1;5UTR;exon_1	ZNF185;ZNF185;ZNF185;ZNF185	Hypomethylated
cg08848711_BC11	-0.498714	0.00620757	X	119693696	TSS1500;TSS1500;TSS1500;TSS1500	SEPTIN6;SEPTIN6;SEPTIN6;SEPTIN6	Hypomethylated
cg15565409_BC11	-0.498393	0.00185502	X	119399209	TSS200	SLC25A43	Hypomethylated
cg18932686_TC11	-0.497878	0.00510698	X	154479108	exon_1;5UTR	LAGE3;LAGE3	Hypomethylated
cg20766178_TC11	-0.496971	0.00041446	X	71911210	exon_1	NHSL2	Hypomethylated
cg16641060_BC11	-0.496612	0.00852938	X	119605774	exon_2;exon_1	NKRF;NKRF	Hypomethylated
cg01366378_TC11	-0.496478	0.0174191	X	101098194	TSS200;TSS200	CENPI;CENPI	Hypomethylated
cg15734257_TC11	-0.49592	0.00146609	X	23783187	5UTR;exon_1;exon_1	SAT1;SAT1;SAT1	Hypomethylated
cg21114303_TC11	-0.495587	0.00194718	X	54042714	exon_2;exon_2;exon_2;exon_2	PHF8;PHF8;PHF8;PHF8	Hypomethylated
cg19572135_BC11	-0.495359	0.00045517	X	23907875	exon_1;5UTR;exon_1;TSS200;TSS200	APOO;APOO;APOO;CXorf58;CXorf58	Hypomethylated
cg27592925_TC11	-0.49526	0.0121776	X	132217942	5UTR;exon_3;5UTR;exon_1;TSS1500	RAP2C;RAP2C;RAP2C;RAP2C;RAP2C-AS1	Hypomethylated
cg00878023_TC21	-0.494971	0.00743926	X	21374426	5UTR;exon_1;5UTR;exon_1;5UTR;exon_1;5UTR;exon_1;5UTR;exon_1;5UTR;exon_1;5UTR;exon_1;5UTR;exon_1	CNKSR2;CNKSR2;CNKSR2;CNKSR2;CNKSR2;CNKSR2;CNKSR2;CNKSR2;CNKSR2;CNKSR2;CNKSR2;CNKSR2;CNKSR2;CNKSR2;CNKSR2;CNKSR2	Hypomethylated
cg01342901_BC21	-0.494767	0.000402872	X	119758805	exon_1	SOWAHD	Hypomethylated
cg04149024_TC11	-0.494699	0.00363665	X	154428545	TSS200;TSS200	ATP6AP1;CH17-340M24.3	Hypomethylated
cg15132216_TC21	-0.494593	0.000419498	X	49171944	5UTR;exon_1	PLP2;PLP2	Hypomethylated
cg16723510_TC21	-0.494322	0.00920762	X	71254334	TSS200	ZMYM3	Hypomethylated
cg00680673_BC11	-0.493804	0.00352404	X	48958485	TSS1500;TSS1500;TSS1500;TSS200	OTUD5;OTUD5;OTUD5;OTUD5	Hypomethylated
cg21819354_TC11	-0.493729	0.000736131	X	49080020	TSS200	WDR45	Hypomethylated
cg02195366_BC11	-0.49347	0.00025017	X	11758249	5UTR;exon_1;5UTR;exon_1;5UTR;exon_1;TSS1500;TSS1500	MSL3;MSL3;MSL3;MSL3;MSL3;MSL3;MSL3;MSL3	Hypomethylated
cg21290550_TC11	-0.493443	0.00128842	X	47659160	5UTR;exon_1;exon_1;5UTR;exon_1;exon_1;exon_1	UXT;UXT;UXT;UXT;UXT;UXT;UXT-AS1	Hypomethylated
cg26011946_BC11	-0.493371	0.000257228	X	134549949	TSS200	LINC00629	Hypomethylated
cg06945800_TC11	-0.49276	0.00045299	X	119758647	5UTR;exon_1	SOWAHD;SOWAHD	Hypomethylated
cg13115118_TC11	-0.492732	0.00292063	X	155071519	5UTR;exon_1;5UTR;exon_1;5UTR;exon_1;TSS1500;TSS1500	BRCC3;BRCC3;BRCC3;BRCC3;BRCC3;BRCC3;MTCP1;CMC4	Hypomethylated
cg22452543_BC11	-0.492304	0.00157215	X	150362659	TSS1500;TSS1500	MAMLD1;MAMLD1	Hypomethylated
cg17571782_TC21	-0.492043	0.000821061	X	149541479	5UTR;exon_1;5UTR;exon_1	EOLA1;EOLA1;EOLA1;EOLA1	Hypomethylated
cg16915302_BC11	-0.491835	0.00178965	X	154547039	TSS1500;TSS1500;TSS1500;TSS1500;TSS1500;TSS1500;TSS1500;TSS200;TSS200	IKBKG;IKBKG;IKBKG;IKBKG;IKBKG;IKBKG;IKBKG;G6PD;G6PD	Hypomethylated
cg05476089_BC11	-0.491755	0.00049375	X	152830745	exon_1;5UTR;TSS1500;TSS1500	CETN2;CETN2;NSDHL;NSDHL	Hypomethylated
cg19505129_BC11	-0.491607	0.00304767	X	56232262	TSS1500;TSS1500;TSS200;TSS200;TSS200;TSS1500;TSS200	KLF8;KLF8;KLF8;KLF8;KLF8;KLF8;KLF8	Hypomethylated
cg08855111_BC21	-0.491501	0.00158361	X	109733111	exon_1	LOC105373311	Hypomethylated
cg10566479_BC11	-0.491357	0.00092998	X	135973959	5UTR;exon_1;exon_1;5UTR	MMGT1;MMGT1;MMGT1;MMGT1	Hypomethylated
cg09068301_TC11	-0.490816	0.000604538	X	129678265	NA	NA	Hypomethylated
cg14007036_TC11	-0.490758	0.000994499	X	137031566	exon_2	GPR101	Hypomethylated
cg03391801_BC11	-0.490472	0.00302652	X	154379465	5UTR;exon_1	EMD;EMD	Hypomethylated
cg16718054_BC11	-0.489946	0.000421143	X	64395486	TSS200	MTMR8	Hypomethylated
cg20749341_BC11	-0.489676	0.00107378	X	118974703	5UTR;exon_1;5UTR;exon_1;exon_1	LONRF3;LONRF3;LONRF3;LONRF3;LONRF3	Hypomethylated
cg23941728_TC11	-0.489612	0.00396053	X	154378862	TSS1500	EMD	Hypomethylated
cg09229960_BC11	-0.489434	0.00300444	X	154379496	exon_1	EMD	Hypomethylated
cg26380710_TC11	-0.489326	0.0113027	X	45851804	TSS1500	LINC02595	Hypomethylated
cg14295915_TC11	-0.489261	0.00192239	X	48476169	5UTR;exon_1;TSS200;TSS200	FTSJ1;FTSJ1;FTSJ1;FTSJ1	Hypomethylated
cg22876425_BC21	-0.48916	0.00678744	X	150983739	NA	NA	Hypomethylated
cg27605987_BC11	-0.488767	0.00886641	X	134549473	TSS1500	LINC00629	Hypomethylated
cg00739467_TC11	-0.487289	0.00231121	X	153610325	NA	NA	Hypomethylated
cg25132467_BC11	-0.486919	0.00178799	X	129931759	NA	NA	Hypomethylated
cg23834765_TC11	-0.486643	0.00284973	X	48737513	NA	NA	Hypomethylated
cg19005062_BC11	-0.486555	0.00111119	X	49200202	TSS200	SYP	Hypomethylated
cg08437461_TC11	-0.486454	0.0209136	X	103356445	TSS200;TSS200;TSS200;TSS200	TCEAL9;TCEAL9;TCEAL9;TCEAL9	Hypomethylated
cg24479484_BC21	-0.486432	0.00234356	X	154097131	TSS200	MECP2	Hypomethylated
cg19834421_TC11	-0.486402	0.00111315	X	71068330	exon_1;5UTR;exon_1;5UTR;exon_1;5UTR;exon_1;5UTR	SNX12;SNX12;SNX12;SNX12;SNX12;SNX12;SNX12;SNX12	Hypomethylated
cg03905487_TC11	-0.486262	0.00239498	X	53093872	TSS1500;TSS1500;TSS1500;TSS1500;TSS1500	KANTR;KANTR;KANTR;KANTR;KANTR	Hypomethylated
cg22776211_BC11	-0.486238	0.00121826	X	69505229	5UTR;exon_1	NALF2;NALF2	Hypomethylated
cg14804181_BC11	-0.485588	0.00314215	X	150547814	NA	NA	Hypomethylated
cg22822461_BC11	-0.485523	0.00408631	X	129523316	exon_1;exon_1;exon_1;exon_1;exon_1;exon_1;exon_1	SMARCA1;SMARCA1;SMARCA1;SMARCA1;SMARCA1;SMARCA1;SMARCA1	Hypomethylated
cg20207108_BC11	-0.485411	0.00642947	X	102651253	TSS1500;TSS1500;TSS1500;TSS1500	GPRASP1;GPRASP1;GPRASP1;GPRASP1	Hypomethylated
cg19407410_TC11	-0.485203	0.000648341	X	100410953	TSS1500;TSS1500;TSS1500	PCDH19;PCDH19;PCDH19	Hypomethylated
cg05803913_BC11	-0.485178	0.0101646	X	38805189	exon_3;exon_2;exon_3;TSS1500	MID1IP1;MID1IP1;MID1IP1;MID1IP1-AS1	Hypomethylated
cg18414950_TC21	-0.484209	0.000340736	X	24465779	NA	NA	Hypomethylated
cg26159385_TC11	-0.483881	0.00637087	X	153647157	TSS200	DUSP9	Hypomethylated
cg16783314_BC21	-0.483641	0.00128262	X	147912204	exon_1;exon_1;exon_1;exon_1;exon_1;exon_1;exon_1;TSS1500;TSS1500;TSS1500;TSS1500	FMR1;FMR1;FMR1;FMR1;FMR1;FMR1;FMR1;FMR1-AS1;FMR1-AS1;FMR1-AS1;FMR1-AS1	Hypomethylated
cg16767700_BC11	-0.483446	0.0119369	X	21374429	5UTR;exon_1;5UTR;exon_1;5UTR;exon_1;5UTR;exon_1;5UTR;exon_1;5UTR;exon_1;5UTR;exon_1;5UTR;exon_1	CNKSR2;CNKSR2;CNKSR2;CNKSR2;CNKSR2;CNKSR2;CNKSR2;CNKSR2;CNKSR2;CNKSR2;CNKSR2;CNKSR2;CNKSR2;CNKSR2;CNKSR2;CNKSR2	Hypomethylated
cg15703000_BC11	-0.483421	0.0046531	X	129843783	5UTR;exon_1;TSS200	ZDHHC9;ZDHHC9;ZDHHC9	Hypomethylated
cg15229668_TC11	-0.483182	0.000693154	X	123961232	exon_1;TSS200;TSS200;TSS200;TSS200;TSS200;TSS1500;TSS1500;TSS1500;TSS1500;TSS1500;TSS1500	STAG2-AS1;STAG2;STAG2;STAG2;STAG2;STAG2;STAG2;STAG2;STAG2;STAG2;STAG2;STAG2	Hypomethylated
cg06616857_TC11	-0.483093	0.0193081	X	154490793	TSS200;TSS200;TSS200	SLC10A3;SLC10A3;SLC10A3	Hypomethylated
cg27022553_BC12	-0.483054	0.00654022	X	48835613	TSS200	PCSK1N	Hypomethylated
cg05257947_TC21	-0.483037	0.00161049	X	11758275	5UTR;exon_1;exon_1;exon_1;TSS1500;TSS1500	MSL3;MSL3;MSL3;MSL3;MSL3;MSL3	Hypomethylated
cg01120894_BC11	-0.483019	0.000733118	X	130171752	TSS1500	RAB33A	Hypomethylated
cg19638040_BC11	-0.482944	0.00239088	X	41922943	exon_1;exon_1;exon_1;exon_1	CASK;CASK;CASK;CASK	Hypomethylated
cg10429575_BC11	-0.482812	0.000741083	X	52995561	TSS200;TSS200;TSS200;TSS200;TSS200;TSS200;TSS200;TSS200;TSS200	FAM156A;FAM156A;FAM156A;FAM156A;FAM156A;FAM156A;FAM156A;FAM156A;FAM156A	Hypomethylated
cg16874089_TC11	-0.482741	0.0104653	X	130171546	TSS1500	RAB33A	Hypomethylated
cg00046099_TC21	-0.482532	0.0025482	X	54530010	TSS1500;TSS1500	GNL3L;GNL3L	Hypomethylated
cg00200463_TC11	-0.482264	0.00340424	X	68693731	5UTR;exon_1	STARD8;STARD8	Hypomethylated
cg22164912_TC11	-0.482105	0.00333046	X	54530237	5UTR;exon_1;5UTR;exon_1	GNL3L;GNL3L;GNL3L;GNL3L	Hypomethylated
cg23356769_BC11	-0.482002	0.00592216	X	130111270	TSS1500;TSS1500	ELF4;ELF4	Hypomethylated
cg16617830_BC11	-0.481872	0.00467307	X	48891668	NA	NA	Hypomethylated
cg15835795_TC11	-0.481695	0.00295565	X	48004038	TSS1500;TSS200;TSS200;TSS200	SPACA5;ZNF182;ZNF182;ZNF182	Hypomethylated
cg08199506_TC11	-0.481216	0.011659	X	54183483	TSS1500;TSS1500;TSS1500	FAM120C;FAM120C;FAM120C	Hypomethylated
cg11720358_BC11	-0.480708	0.00190868	X	108091579	TSS200;TSS200;TSS200;TSS200;TSS200;TSS200;TSS200;TSS200;TSS200;TSS200	ATG4A;ATG4A;ATG4A;ATG4A;ATG4A;ATG4A;ATG4A;ATG4A;PSMD10;PSMD10	Hypomethylated
cg18989810_TC11	-0.480129	0.00166739	X	153642515	5UTR;exon_1	DUSP9;DUSP9	Hypomethylated
cg00963467_TC21	-0.480079	0.000183539	X	150983264	TSS200;TSS200;TSS200	HMGB3;HMGB3;HMGB3	Hypomethylated
cg05799859_TC11	-0.480034	0.00923413	X	154516288	TSS200;TSS200;TSS200;TSS200;TSS200;TSS200;TSS200	FAM3A;FAM3A;FAM3A;FAM3A;FAM3A;FAM3A;FAM3A	Hypomethylated
cg23990273_TC11	-0.479874	0.00259714	X	152638018	5UTR;exon_1	GABRQ;GABRQ	Hypomethylated
cg23496593_TC11	-0.479842	0.0226034	X	153724090	5UTR;exon_1;exon_1;5UTR;TSS1500	BCAP31;BCAP31;BCAP31;BCAP31;ABCD1	Hypomethylated
cg18523259_TC11	-0.479659	0.00449272	X	153647075	TSS200	DUSP9	Hypomethylated
cg12709057_BC11	-0.479574	0.00105907	X	108091585	TSS200;TSS200;TSS200;TSS200;TSS200;TSS200;TSS200;TSS200;TSS200;TSS200	ATG4A;ATG4A;ATG4A;ATG4A;ATG4A;ATG4A;ATG4A;ATG4A;PSMD10;PSMD10	Hypomethylated
cg10869581_TC11	-0.47899	0.000619456	X	102745977	TSS200;TSS200	BHLHB9;BHLHB9	Hypomethylated
cg27277239_BC11	-0.478621	0.00219832	X	48957162	exon_1;exon_1;exon_1	OTUD5;OTUD5;OTUD5	Hypomethylated
cg20662859_BC21	-0.478462	0.00304803	X	150983136	TSS200;TSS200;TSS200	HMGB3;HMGB3;HMGB3	Hypomethylated
cg09072865_BC11	-0.478307	0.00284327	X	107000276	TSS200;TSS200	MORC4;MORC4	Hypomethylated
cg17035182_BC21	-0.478202	0.000110677	X	118116773	5UTR;exon_1;5UTR;exon_1;5UTR;exon_1	KLHL13;KLHL13;KLHL13;KLHL13;KLHL13;KLHL13	Hypomethylated
cg15034216_TC11	-0.478142	0.00171964	X	41923604	TSS1500;TSS1500;TSS1500;TSS200	CASK;CASK;CASK;CASK	Hypomethylated
cg02283535_TC11	-0.477959	0.00168228	X	104566979	5UTR;exon_1	IL1RAPL2;IL1RAPL2	Hypomethylated
cg23503517_BC11	-0.477716	0.0163268	X	24693979	exon_1;exon_1;exon_1;exon_1;exon_1	POLA1;POLA1;POLA1;POLA1;POLA1	Hypomethylated
cg20085077_BC11	-0.477614	0.001977	X	101485434	TSS200;TSS200;TSS200;TSS200;TSS200	ARMCX4;ARMCX4;ARMCX4;ARMCX4;ARMCX4	Hypomethylated
cg07990395_BC11	-0.477593	0.00496164	X	139205007	5UTR;exon_1;5UTR;exon_1;5UTR;exon_1	FGF13;FGF13;FGF13;FGF13;FGF13;FGF13	Hypomethylated
cg07674075_TC11	-0.477396	0.00121696	X	55161110	exon_1;5UTR;exon_1;5UTR	FAM104B;FAM104B;FAM104B;FAM104B	Hypomethylated
cg11858468_BC11	-0.477325	0.00382997	X	134237022	TSS200;TSS200;TSS200	CCDC160;CCDC160;CCDC160	Hypomethylated
cg07507339_TC21	-0.47651	0.000789549	X	154516060	5UTR;exon_1;5UTR;exon_1;exon_1;5UTR;5UTR;exon_1;5UTR;exon_1;5UTR;exon_1;exon_1;5UTR	FAM3A;FAM3A;FAM3A;FAM3A;FAM3A;FAM3A;FAM3A;FAM3A;FAM3A;FAM3A;FAM3A;FAM3A;FAM3A;FAM3A	Hypomethylated
cg04861534_TC11	-0.476383	0.00538237	X	11758141	TSS1500;TSS200;TSS200;TSS200	MSL3;MSL3;MSL3;MSL3	Hypomethylated
cg11308037_BC11	-0.476283	0.0037946	X	154516285	TSS200;TSS200;TSS200;TSS200;TSS200;TSS200;TSS200	FAM3A;FAM3A;FAM3A;FAM3A;FAM3A;FAM3A;FAM3A	Hypomethylated
cg02869694_TC11	-0.476224	0.00511344	X	154547047	TSS1500;TSS1500;TSS1500;TSS1500;TSS1500;TSS1500;TSS1500;TSS1500;TSS200	IKBKG;IKBKG;IKBKG;IKBKG;IKBKG;IKBKG;IKBKG;G6PD;G6PD	Hypomethylated
cg07826058_TC21	-0.47621	0.000323491	X	21839496	TSS200	MBTPS2	Hypomethylated
cg26119746_BC21	-0.47615	0.000192732	X	109733609	exon_1;TSS1500;TSS1500;TSS1500;TSS1500	LOC105373311;ACSL4;ACSL4;ACSL4;ACSL4	Hypomethylated
cg06915321_TC11	-0.475997	0.00536348	X	137566090	TSS200;TSS200	ZIC3;ZIC3	Hypomethylated
cg04217946_BC21	-0.475709	0.00856726	X	31266901	exon_1;5UTR;exon_1;5UTR;exon_1;5UTR;exon_1;5UTR;exon_1;5UTR	DMD;DMD;DMD;DMD;DMD;DMD;DMD;DMD;DMD;DMD	Hypomethylated
cg14453947_BC21	-0.475663	0.0012844	X	54182778	exon_1;exon_1;exon_1	FAM120C;FAM120C;FAM120C	Hypomethylated
cg27268405_TC11	-0.475646	0.0081811	X	155071047	5UTR;exon_1;5UTR;exon_1;TSS1500;TSS1500;TSS1500	CMC4;CMC4;MTCP1;MTCP1;BRCC3;BRCC3;BRCC3	Hypomethylated
cg23184276_TC11	-0.474988	0.000914068	X	70434006	exon_2	LOC105373244	Hypomethylated
cg16894263_TC11	-0.474805	0.0105226	X	129980983	5UTR;exon_1	BCORL1;BCORL1	Hypomethylated
cg08980509_BC11	-0.474565	0.000321254	X	148500521	TSS200;TSS200;TSS200;TSS200;TSS200	AFF2;AFF2;AFF2;AFF2;AFF2	Hypomethylated
cg05088151_TC11	-0.474128	0.0175112	X	153411742	NA	NA	Hypomethylated
cg13182391_BC11	-0.473549	0.00103953	X	17860712	exon_1;exon_1	RAI2;RAI2	Hypomethylated
cg04734394_TC11	-0.47247	0.000172089	X	49053531	TSS200	CCDC120	Hypomethylated
cg19056391_TC11	-0.472246	0.00111073	X	68828149	TSS1500	EFNB1	Hypomethylated
cg13081560_BC21	-0.471855	0.000662664	X	49191850	NA	NA	Hypomethylated
cg17547524_TC11	-0.471819	0.000130313	X	118495361	TSS1500	DOCK11	Hypomethylated
cg04027312_TC11	-0.471104	0.0117898	X	46759197	TSS200;TSS200	SLC9A7;SLC9A7	Hypomethylated
cg15391239_TC11	-0.470895	0.01569	X	154374803	TSS200;TSS200	FLNA;FLNA	Hypomethylated
cg24202706_TC11	-0.47076	0.000229554	X	152638224	exon_1	GABRQ	Hypomethylated
cg02898382_TC11	-0.470703	0.00413194	X	130339855	TSS200;TSS200;TSS200;TSS200;TSS200	SLC25A14;SLC25A14;SLC25A14;SLC25A14;SLC25A14	Hypomethylated
cg27038789_BC11	-0.470574	0.00838691	X	50469613	NA	NA	Hypomethylated
cg04402486_TC11	-0.470484	0.0258651	X	132218214	TSS1500;TSS200	RAP2C-AS1;RAP2C	Hypomethylated
cg17399684_TC11	-0.470477	0.000249652	X	47650771	TSS1500;TSS200;TSS200	ELK1;ELK1;ELK1	Hypomethylated
cg09965404_TC11	-0.470432	0.00897754	X	46545522	exon_1;TSS200;TSS200;TSS200	ZNF674-AS1;ZNF674;ZNF674;ZNF674	Hypomethylated
cg27022553_BC11	-0.469884	0.0101961	X	48835613	TSS200	PCSK1N	Hypomethylated
cg01555661_BC11	-0.469472	0.00302668	X	47145246	exon_1;5UTR;5UTR;exon_1;5UTR;exon_1;5UTR;exon_1;5UTR;exon_1;5UTR;exon_1;TSS1500	NDUFB11;NDUFB11;RBM10;RBM10;RBM10;RBM10;RBM10;RBM10;RBM10;RBM10;RBM10;RBM10;NDUFB11	Hypomethylated
cg21284493_TC11	-0.468917	0.000312958	X	53094442	5UTR;exon_2;5UTR;exon_2;5UTR;exon_2	KANTR;KANTR;KANTR;KANTR;KANTR;KANTR	Hypomethylated
cg17853057_BC21	-0.46865	0.0340351	X	54044064	5UTR;exon_1;5UTR;exon_1;TSS1500	PHF8;PHF8;PHF8;PHF8;PHF8	Hypomethylated
cg09597400_BC11	-0.468529	0.0127568	X	150362619	TSS1500;TSS1500	MAMLD1;MAMLD1	Hypomethylated
cg09253663_TC21	-0.468496	0.000728247	X	129654936	exon_1;5UTR	APLN;APLN	Hypomethylated
cg03323437_BC11	-0.468495	0.00384886	X	54809013	TSS200	MAGED2	Hypomethylated
cg01303569_BC11	-0.468488	9.47897e-05	X	48897737	exon_2;exon_1;exon_1;exon_2;TSS1500;TSS1500;TSS1500;TSS200;TSS200;TSS200;TSS200;TSS200;TSS200	TIMM17B;TIMM17B;TIMM17B;TIMM17B;PQBP1;PQBP1;PQBP1;PQBP1;PQBP1;PQBP1;PQBP1;PQBP1;PQBP1	Hypomethylated
cg02539591_TC11	-0.468433	0.00101147	X	24464975	TSS1500;TSS1500	PDK3;PDK3	Hypomethylated
cg10274815_BC11	-0.468354	0.0176561	X	68828172	TSS1500	EFNB1	Hypomethylated
cg07374632_TC21	-0.467977	0.00123089	X	48835263	NA	NA	Hypomethylated
cg14137558_TC11	-0.467464	0.00525061	X	129906115	TSS200;TSS200	UTP14A;UTP14A	Hypomethylated
cg26418790_BC11	-0.467241	0.0011144	X	48897699	TSS1500;TSS1500;TSS1500;TSS1500;TSS1500;TSS1500;TSS1500;TSS1500;TSS1500	PQBP1;PQBP1;PQBP1;PQBP1;PQBP1;PQBP1;PQBP1;PQBP1;PQBP1	Hypomethylated
cg13067096_TC11	-0.467153	0.0138531	X	154443973	TSS200	FAM50A	Hypomethylated
cg08100618_BC11	-0.466815	0.00131602	X	126552818	TSS200	DCAF12L1	Hypomethylated
cg07954607_TC11	-0.466776	0.0110496	X	102125492	TSS200	TCEAL2	Hypomethylated
cg09729660_BC11	-0.46643	0.000228454	X	54921293	NA	NA	Hypomethylated
cg13058551_TC11	-0.466362	0.000851662	X	47650686	TSS200;TSS200;TSS200	ELK1;ELK1;ELK1	Hypomethylated
cg17195879_BC11	-0.466361	0.0160945	X	154397914	TSS1500;TSS1500;TSS1500;TSS200;TSS200;TSS200	RPL10;RPL10;RPL10;RPL10;RPL10;RPL10	Hypomethylated
cg14191108_TC11	-0.466292	0.000993077	X	43656209	5UTR;exon_1;TSS200	MAOA;MAOA;MAOA	Hypomethylated
cg19716713_TC21	-0.466146	0.00306081	X	11758271	5UTR;exon_1;exon_1;exon_1;TSS1500;TSS1500	MSL3;MSL3;MSL3;MSL3;MSL3;MSL3	Hypomethylated
cg19321437_TC21	-0.465667	0.000256047	X	84502528	TSS200;TSS200;TSS200	HDX;HDX;HDX	Hypomethylated
cg14651363_BC11	-0.46558	0.00190911	X	100410315	TSS200;TSS200;TSS200	PCDH19;PCDH19;PCDH19	Hypomethylated
cg06266461_TC11	-0.464888	0.00143856	X	154490853	TSS1500;TSS1500;TSS1500	SLC10A3;SLC10A3;SLC10A3	Hypomethylated
cg08902358_BC11	-0.464869	0.0062911	X	136147203	TSS1500;TSS1500;TSS1500;TSS1500;TSS1500;TSS1500;TSS1500;TSS1500	FHL1;FHL1;FHL1;FHL1;FHL1;FHL1;FHL1;FHL1	Hypomethylated
cg13182820_BC11	-0.464686	0.00140025	X	136909567	NA	NA	Hypomethylated
cg09158774_BC11	-0.464608	0.00130718	X	30308379	exon_1	NR0B1	Hypomethylated
cg23857909_TC11	-0.464502	0.015301	X	154097138	TSS200	MECP2	Hypomethylated
cg08405463_TC11	-0.464332	0.00651561	X	118974688	5UTR;exon_1;5UTR;exon_1;exon_1	LONRF3;LONRF3;LONRF3;LONRF3;LONRF3	Hypomethylated
cg19821612_BC11	-0.464225	0.0434162	X	153056262	TSS1500;TSS1500	PNMA3;PNMA3	Hypomethylated
cg00113623_TC21	-0.463959	0.000596743	X	154411884	exon_1;exon_1;exon_1;exon_1;exon_1;exon_1	TAFAZZIN;TAFAZZIN;TAFAZZIN;TAFAZZIN;TAFAZZIN;TAFAZZIN	Hypomethylated
cg18140045_BC11	-0.463411	0.0152406	X	47145479	exon_1;5UTR;5UTR;exon_1;5UTR;exon_1;exon_1;5UTR;exon_1;5UTR;exon_1;TSS1500	NDUFB11;NDUFB11;RBM10;RBM10;RBM10;RBM10;RBM10;RBM10;RBM10;RBM10;RBM10;NDUFB11	Hypomethylated
cg19810816_TC11	-0.463404	0.000546843	X	118976247	TSS200	LONRF3	Hypomethylated
cg08703114_BC11	-0.463318	0.000307706	X	119237247	NA	NA	Hypomethylated
cg07419801_BC11	-0.463276	0.00950976	X	132023594	5UTR;exon_1;5UTR;exon_2;5UTR;exon_2	STK26;STK26;STK26;STK26;STK26;STK26	Hypomethylated
cg00729461_TC11	-0.463265	0.0373287	X	134237054	TSS200;TSS200;TSS200	CCDC160;CCDC160;CCDC160	Hypomethylated
cg16357225_TC21	-0.463181	0.0028718	X	148500607	TSS200;TSS200;TSS200;TSS200;TSS200	AFF2;AFF2;AFF2;AFF2;AFF2	Hypomethylated
cg12419462_TC11	-0.462809	0.0387096	X	25013802	NA	NA	Hypomethylated
cg26157279_BC11	-0.462795	0.00345441	X	84188178	exon_1;5UTR;TSS1500	RPS6KA6;RPS6KA6;RPS6KA6	Hypomethylated
cg01000789_BC11	-0.462605	0.00609985	X	70289940	TSS200;TSS200;TSS200;TSS200;TSS200;TSS200;TSS200	KIF4A;PDZD11;PDZD11;PDZD11;PDZD11;PDZD11;PDZD11	Hypomethylated
cg13204538_BC11	-0.462472	0.00263202	X	120311445	exon_1;5UTR;exon_1;5UTR;exon_1;5UTR	TMEM255A;TMEM255A;TMEM255A;TMEM255A;TMEM255A;TMEM255A	Hypomethylated
cg17352172_BC11	-0.462359	0.0180145	X	151695312	TSS200	PRRG3	Hypomethylated
cg25528646_TC11	-0.462149	0.00155008	X	151974830	TSS200	GABRE	Hypomethylated
cg27604810_BC21	-0.46173	0.0094737	X	134459900	TSS1500	HPRT1	Hypomethylated
cg11653314_BC11	-0.461022	0.00352915	X	20267011	TSS200	RPS6KA3	Hypomethylated
cg13244998_BC11	-0.460927	0.00442429	X	129980690	TSS1500	BCORL1	Hypomethylated
cg08118032_TC21	-0.460558	0.000424826	X	46447115	TSS200;TSS200;TSS200;TSS200	KRBOX4;KRBOX4;KRBOX4;KRBOX4	Hypomethylated
cg06136002_TC11	-0.460522	0.00362061	X	150983142	TSS200;TSS200;TSS200	HMGB3;HMGB3;HMGB3	Hypomethylated
cg14720319_TC11	-0.460483	0.0042434	X	134237353	NA	NA	Hypomethylated
cg16742675_TC21	-0.460442	0.00054723	X	154374353	NA	NA	Hypomethylated
cg13766816_BC21	-0.460138	0.000310855	X	119482758	NA	NA	Hypomethylated
cg11583848_TC11	-0.460074	0.000250729	X	49186442	TSS200	PRICKLE3	Hypomethylated
cg06834235_TC11	-0.459937	0.00455498	X	48476233	5UTR;exon_1;5UTR;exon_1;5UTR;exon_1	FTSJ1;FTSJ1;FTSJ1;FTSJ1;FTSJ1;FTSJ1	Hypomethylated
cg08108619_TC11	-0.459672	0.00362605	X	85244345	TSS1500;TSS1500	SATL1;SATL1	Hypomethylated
cg26342575_TC11	-0.459659	0.0165442	X	49080029	TSS200	WDR45	Hypomethylated
cg02285579_BC11	-0.45965	0.00537383	X	107272944	NA	NA	Hypomethylated
cg11233153_BC11	-0.459222	0.0248763	X	154490352	5UTR;exon_2;5UTR;exon_2;5UTR;exon_1	SLC10A3;SLC10A3;SLC10A3;SLC10A3;SLC10A3;SLC10A3	Hypomethylated
cg09084933_BC11	-0.459128	0.00198581	X	57121683	TSS200;TSS200;TSS200;TSS200;TSS200	SPIN2B;SPIN2B;SPIN2B;SPIN2B;SPIN2B	Hypomethylated
cg16211147_BC11	-0.459086	0.0186148	X	119574653	5UTR;exon_1;5UTR;exon_1;5UTR;exon_1	UBE2A;UBE2A;UBE2A;UBE2A;UBE2A;UBE2A	Hypomethylated
cg25587058_TC11	-0.459023	0.00155185	X	148500399	TSS1500;TSS1500;TSS1500;TSS1500;TSS1500	AFF2;AFF2;AFF2;AFF2;AFF2	Hypomethylated
cg09720515_BC11	-0.458694	0.00308411	X	72572851	TSS200;TSS200;TSS200;TSS200;TSS200;TSS200;TSS200	HDAC8;HDAC8;HDAC8;HDAC8;HDAC8;HDAC8;HDAC8	Hypomethylated
cg10991108_TC11	-0.458478	0.0112975	X	49101476	TSS1500	WDR45	Hypomethylated
cg00192980_TC11	-0.458412	0.00395793	X	78139474	NA	NA	Hypomethylated
cg06675660_TC21	-0.458329	0.0226162	X	129523387	exon_1;5UTR;exon_1;5UTR;exon_1;5UTR;exon_1;5UTR;exon_1;5UTR;exon_1;5UTR;exon_1;5UTR	SMARCA1;SMARCA1;SMARCA1;SMARCA1;SMARCA1;SMARCA1;SMARCA1;SMARCA1;SMARCA1;SMARCA1;SMARCA1;SMARCA1;SMARCA1;SMARCA1	Hypomethylated
cg13797960_BC11	-0.458319	0.00745817	X	68686349	NA	NA	Hypomethylated
cg09310980_TC11	-0.457997	0.000187619	X	153475045	NA	NA	Hypomethylated
cg16108684_TC11	-0.45778	0.00922791	X	126166052	exon_1;5UTR	DCAF12L2;DCAF12L2	Hypomethylated
cg14652218_BC11	-0.457591	0.00207886	X	45851092	NA	NA	Hypomethylated
cg12488572_BC11	-0.457533	0.00700581	X	50470742	exon_1;5UTR	DGKK;DGKK	Hypomethylated
cg13240932_TC11	-0.457474	0.00149725	X	154437278	exon_1	GDI1	Hypomethylated
cg19616372_TC21	-0.457056	0.00132575	X	70454974	TSS1500	DLG3	Hypomethylated
cg15555926_TC11	-0.456992	0.0089875	X	55000306	TSS200;TSS200	APEX2;APEX2	Hypomethylated
cg14098973_BC21	-0.45697	0.00205778	X	129678256	NA	NA	Hypomethylated
cg22682567_TC11	-0.456114	0.000743909	X	101390950	TSS200;TSS200;TSS200;TSS200	RPL36A;RPL36A-HNRNPH2;RPL36A-HNRNPH2;BTK	Hypomethylated
cg06441867_TC21	-0.456075	0.0207117	X	71910879	5UTR;exon_1	NHSL2;NHSL2	Hypomethylated
cg26565914_TC11	-0.455984	0.0132244	X	134549954	TSS200	LINC00629	Hypomethylated
cg04907664_BC21	-0.455887	0.00366115	X	68829962	NA	NA	Hypomethylated
cg05935584_TC11	-0.455795	0.00244585	X	150983350	5UTR;exon_1;5UTR;exon_1;5UTR;exon_1	HMGB3;HMGB3;HMGB3;HMGB3;HMGB3;HMGB3	Hypomethylated
cg17292622_TC11	-0.455566	0.0118653	X	65034776	TSS200;TSS200;TSS200	ZC3H12B;ZC4H2;ZC4H2	Hypomethylated
cg17122979_BC21	-0.455555	0.00032705	X	48539527	TSS200;TSS200;TSS200;TSS200;TSS200;TSS200;TSS200;TSS200;TSS200;TSS200;TSS200;TSS200;TSS200;TSS200	TBC1D25;TBC1D25;TBC1D25;TBC1D25;TBC1D25;TBC1D25;TBC1D25;TBC1D25;TBC1D25;TBC1D25;TBC1D25;TBC1D25;TBC1D25;TBC1D25	Hypomethylated
cg01600123_BC11	-0.455418	0.00782467	X	70452585	5UTR;exon_1	DLG3;DLG3	Hypomethylated
cg14918074_TC11	-0.455283	0.0042231	X	154546993	exon_1;5UTR;TSS1500;TSS1500;TSS1500;TSS1500;TSS1500;TSS1500;TSS1500;TSS200	G6PD;G6PD;IKBKG;IKBKG;IKBKG;IKBKG;IKBKG;IKBKG;IKBKG;G6PD	Hypomethylated
cg12829224_BC11	-0.45502	0.0276506	X	74420795	TSS1500	SLC16A2	Hypomethylated
cg25645840_BC21	-0.455016	0.00105901	X	138711847	TSS1500;TSS200	FGF13-AS1;FGF13	Hypomethylated
cg06158088_TC11	-0.454992	0.00274914	X	47659105	exon_1;5UTR;exon_1;exon_1	UXT;UXT;UXT;UXT-AS1	Hypomethylated
cg22682304_TC11	-0.454896	0.0178502	X	74536863	NA	NA	Hypomethylated
cg22449896_TC11	-0.454827	0.00425905	X	154137146	NA	NA	Hypomethylated
cg02510708_TC11	-0.45451	0.0130029	X	123961842	5UTR;exon_1;5UTR;exon_1;5UTR;exon_2;5UTR;exon_1;5UTR;exon_1;TSS1500;TSS1500;TSS1500	STAG2;STAG2;STAG2;STAG2;STAG2;STAG2;STAG2;STAG2;STAG2;STAG2;STAG2-AS1;STAG2;STAG2	Hypomethylated
cg24194941_BC21	-0.454344	0.000692402	X	155216293	5UTR;exon_1;TSS200;TSS200	VBP1;VBP1;VBP1;VBP1	Hypomethylated
cg11152253_BC11	-0.454283	0.000183646	X	49101153	5UTR;exon_1	WDR45;WDR45	Hypomethylated
cg15165694_TC11	-0.454174	0.000320104	X	119399216	TSS200	SLC25A43	Hypomethylated
cg00337921_BC21	-0.454065	0.00205833	X	129957312	NA	NA	Hypomethylated
cg10315562_TC11	-0.454006	0.000205989	X	150365611	NA	NA	Hypomethylated
cg15771339_TC11	-0.45399	0.010367	X	119943484	exon_1	NKAP	Hypomethylated
cg03370193_TC11	-0.453935	0.000252349	X	31266696	NA	NA	Hypomethylated
cg26916742_BC21	-0.453903	0.0118301	X	38221260	TSS1500;TSS1500;TSS1500;TSS1500	SRPX;SRPX;SRPX;SRPX	Hypomethylated
cg17355066_TC11	-0.453903	0.0226145	X	53049037	5UTR;exon_1	GPR173;GPR173	Hypomethylated
cg07946630_BC21	-0.453855	0.00795678	X	54530013	TSS1500;TSS1500	GNL3L;GNL3L	Hypomethylated
cg03944921_TC11	-0.453651	0.00300987	X	118346017	TSS200;TSS200;TSS200	WDR44;WDR44;WDR44	Hypomethylated
cg24920613_BC11	-0.45345	0.00553999	X	102516901	TSS200	TMSB15A	Hypomethylated
cg26010110_TC11	-0.453215	0.0216781	X	129523722	TSS1500;TSS1500;TSS1500;TSS1500;TSS1500;TSS1500;TSS1500	SMARCA1;SMARCA1;SMARCA1;SMARCA1;SMARCA1;SMARCA1;SMARCA1	Hypomethylated
cg15255859_TC11	-0.453134	0.0323461	X	14873479	5UTR;exon_1;5UTR;exon_1;TSS1500;TSS1500;TSS1500;TSS1500	MOSPD2;MOSPD2;MOSPD2;MOSPD2;FANCB;FANCB;FANCB;FANCB	Hypomethylated
cg05803370_BC11	-0.452989	0.0242338	X	154486902	TSS1500	UBL4A	Hypomethylated
cg04872051_TC21	-0.452969	0.00465072	X	46574012	exon_1	CHST7	Hypomethylated
cg13646297_BC11	-0.452946	0.0117716	X	115233740	exon_1;exon_1	LRCH2;LRCH2	Hypomethylated
cg20445038_TC11	-0.452597	7.80937e-05	X	151396994	exon_1;TSS1500	VMA21;VMA21	Hypomethylated
cg14513804_BC11	-0.452427	0.00208898	X	129906147	TSS200;TSS200	UTP14A;UTP14A	Hypomethylated
cg25940844_TC11	-0.4524	0.0185975	X	19515222	exon_1	MAP3K15	Hypomethylated
cg26746069_BC11	-0.45234	0.000544301	X	118345655	TSS1500;TSS1500;TSS1500	WDR44;WDR44;WDR44	Hypomethylated
cg11185978_BC11	-0.452049	0.00523763	X	23667605	exon_1	PRDX4	Hypomethylated
cg12653105_BC21	-0.451911	0.000243553	X	49171952	5UTR;exon_1	PLP2;PLP2	Hypomethylated
cg19162841_BC11	-0.451738	0.00697429	X	50471473	TSS1500	DGKK	Hypomethylated
cg23919845_BC11	-0.451433	0.00426626	X	46447039	TSS1500;TSS1500;TSS1500;TSS1500	KRBOX4;KRBOX4;KRBOX4;KRBOX4	Hypomethylated
cg15418221_TC11	-0.451254	0.000544977	X	78104047	TSS1500	PGKÂ1.00	Hypomethylated
cg06549249_BC21	-0.451164	0.000942557	X	129906168	5UTR;exon_1;5UTR;exon_1	UTP14A;UTP14A;UTP14A;UTP14A	Hypomethylated
cg23991947_TC21	-0.45094	0.00100175	X	48539457	TSS1500;TSS1500;TSS1500;TSS1500;TSS1500;TSS1500;TSS1500;TSS1500;TSS1500;TSS1500;TSS1500;TSS1500;TSS1500;TSS1500	TBC1D25;TBC1D25;TBC1D25;TBC1D25;TBC1D25;TBC1D25;TBC1D25;TBC1D25;TBC1D25;TBC1D25;TBC1D25;TBC1D25;TBC1D25;TBC1D25	Hypomethylated
cg02883100_BC11	-0.450833	0.00184296	X	53433724	exon_2;exon_2	HSD17B10;HSD17B10	Hypomethylated
cg05239680_BC11	-0.450369	0.00395709	X	63785486	TSS1500;TSS1500;TSS1500;TSS1500;TSS1500	ARHGEF9;ARHGEF9;ARHGEF9;ARHGEF9;ARHGEF9	Hypomethylated
cg00018261_BC11	-0.450346	0.00996768	X	118823726	TSS200;TSS200	ZCCHC12;ZCCHC12	Hypomethylated
cg27751430_BC11	-0.450152	0.0319291	X	153470699	exon_2;5UTR;exon_2;exon_2;TSS200;TSS200;TSS200	HAUS7;HAUS7;HAUS7;HAUS7;HAUS7;HAUS7;HAUS7	Hypomethylated
cg27007398_BC21	-0.45007	0.000153527	X	47650720	TSS200;TSS200;TSS200	ELK1;ELK1;ELK1	Hypomethylated
cg09793609_BC11	-0.449957	0.0118464	X	120311544	TSS200;TSS200;TSS200	TMEM255A;TMEM255A;TMEM255A	Hypomethylated
cg04675919_BC11	-0.449956	0.00489555	X	49186436	TSS200	PRICKLE3	Hypomethylated
cg09091181_BC11	-0.449511	0.002634	X	109733520	exon_1;TSS1500;TSS1500;TSS1500;TSS1500	LOC105373311;ACSL4;ACSL4;ACSL4;ACSL4	Hypomethylated
cg02994943_TC11	-0.449379	0.00339908	X	154805134	NA	NA	Hypomethylated
cg12865398_TC21	-0.449204	0.000178994	X	49200211	TSS200	SYP	Hypomethylated
cg02621658_TC11	-0.449189	0.0166266	X	68647834	5UTR;exon_1;5UTR;exon_1	STARD8;STARD8;STARD8;STARD8	Hypomethylated
cg25547772_TC21	-0.449034	0.0022223	X	50470682	exon_1;5UTR	DGKK;DGKK	Hypomethylated
cg03335173_TC11	-0.448995	0.0239959	X	152638469	NA	NA	Hypomethylated
cg10674704_TC11	-0.448926	0.0178944	X	23335503	NA	NA	Hypomethylated
cg19949137_BC21	-0.448888	0.000147601	X	136497821	exon_2;exon_1	HTATSF1;HTATSF1	Hypomethylated
cg18717600_BC11	-0.448538	0.0186862	X	46545551	exon_1;TSS200;TSS200;TSS200	ZNF674-AS1;ZNF674;ZNF674;ZNF674	Hypomethylated
cg27038790_TC21	-0.448234	0.00170371	X	50469615	NA	NA	Hypomethylated
cg00139317_BC11	-0.448232	0.0103256	X	24647427	TSS200;TSS200	PCYT1B;PCYT1B	Hypomethylated
cg05476522_TC11	-0.448079	0.0019865	X	54495299	exon_1	FGD1	Hypomethylated
cg25415674_BC11	-0.447978	0.00205069	X	48898416	5UTR;exon_1;TSS200;TSS1500;TSS1500;TSS1500;TSS1500	PQBP1;PQBP1;PQBP1;TIMM17B;TIMM17B;TIMM17B;TIMM17B	Hypomethylated
cg27772651_TC21	-0.447846	0.0002476	X	154412129	exon_2;exon_2;exon_2;exon_2;exon_2;exon_2;TSS200;TSS200;TSS200	TAFAZZIN;TAFAZZIN;TAFAZZIN;TAFAZZIN;TAFAZZIN;TAFAZZIN;DNASE1L1;DNASE1L1;DNASE1L1	Hypomethylated
cg27029291_BC11	-0.447817	0.015252	X	49171817	TSS200	PLP2	Hypomethylated
cg07393670_TC11	-0.447324	0.00308333	X	130165828	exon_1;5UTR;exon_1;5UTR;exon_1;5UTR;exon_1	AIFM1;AIFM1;AIFM1;AIFM1;AIFM1;AIFM1;AIFM1	Hypomethylated
cg18288715_TC11	-0.447263	0.00204945	X	71096594	exon_1;exon_1	FOXO4;FOXO4	Hypomethylated
cg20074774_TC11	-0.447185	0.0255991	X	38561527	TSS200	TSPAN7	Hypomethylated
cg07056506_TC11	-0.447038	0.00400204	X	104112632	5UTR;exon_1;exon_1	ZCCHC18;ZCCHC18;ZCCHC18	Hypomethylated
cg01857253_BC11	-0.446969	0.00995477	X	139932301	exon_1;5UTR;exon_1;5UTR	ATP11C;ATP11C;ATP11C;ATP11C	Hypomethylated
cg23913313_BC21	-0.446968	0.00028114	X	40933779	NA	NA	Hypomethylated
cg11111131_TC11	-0.44667	0.00233857	X	106611878	TSS200;TSS200	RADX;RADX	Hypomethylated
cg03806192_BC11	-0.446377	0.00549218	X	50469666	NA	NA	Hypomethylated
cg13680016_TC11	-0.446322	0.0207826	X	110318321	TSS1500;TSS1500	AMMECR1;AMMECR1	Hypomethylated
cg09523186_TC11	-0.446241	0.0120843	X	80809425	NA	NA	Hypomethylated
cg25205946_TC11	-0.446013	0.0160187	X	49101251	TSS200	WDR45	Hypomethylated
cg21918559_TC11	-0.445978	0.000534908	X	36957979	NA	NA	Hypomethylated
cg05740522_BC21	-0.445856	0.00362295	X	130902854	NA	NA	Hypomethylated
cg27609596_BC11	-0.445847	0.000736565	X	23333633	TSS1500	PTCHD1	Hypomethylated
cg08279515_BC11	-0.445609	0.00333861	X	132957506	NA	NA	Hypomethylated
cg14315663_TC11	-0.445586	0.00126778	X	137034200	TSS1500	GPR101	Hypomethylated
cg00575851_TC11	-0.445478	0.000293358	X	135098208	3UTR;exon_1	SMIM10L2B;SMIM10L2B	Hypomethylated
cg07581973_BC21	-0.445409	0.00584886	X	23667612	exon_1	PRDX4	Hypomethylated
cg19238394_BC11	-0.444934	0.0113198	X	49101298	TSS200	WDR45	Hypomethylated
cg23113041_BC11	-0.444686	0.0174741	X	109733525	exon_1;TSS1500;TSS1500;TSS1500;TSS1500	LOC105373311;ACSL4;ACSL4;ACSL4;ACSL4	Hypomethylated
cg06624970_BC11	-0.444449	0.0103494	X	49879338	exon_1;TSS200	USP27X-DT;USP27X	Hypomethylated
cg00026186_TC11	-0.444373	0.00198868	X	48508842	TSS1500;TSS200;TSS200;TSS200;TSS200;TSS200	PORCN;PORCN;PORCN;PORCN;PORCN;PORCN-DT	Hypomethylated
cg00399450_BC11	-0.444361	0.00137823	X	74614251	NA	NA	Hypomethylated
cg13688687_TC11	-0.444352	0.00294558	X	109733513	exon_1;TSS1500;TSS1500;TSS1500;TSS1500	LOC105373311;ACSL4;ACSL4;ACSL4;ACSL4	Hypomethylated
cg07211915_TC21	-0.444338	0.00260034	X	19515426	exon_1;5UTR	MAP3K15;MAP3K15	Hypomethylated
cg01530521_BC21	-0.444303	0.00236111	X	120245053	exon_1	NKAPP1	Hypomethylated
cg06297686_BC11	-0.444099	0.000231296	X	48897719	TSS1500;TSS1500;TSS1500;TSS1500;TSS1500;TSS1500;TSS1500;TSS1500;TSS1500	PQBP1;PQBP1;PQBP1;PQBP1;PQBP1;PQBP1;PQBP1;PQBP1;PQBP1	Hypomethylated
cg20504202_TC21	-0.443745	0.000290617	X	54440619	NA	NA	Hypomethylated
cg19840763_BC21	-0.443604	0.000156311	X	100410189	exon_1;5UTR;exon_1;5UTR;exon_1;5UTR	PCDH19;PCDH19;PCDH19;PCDH19;PCDH19;PCDH19	Hypomethylated
cg25227163_BC11	-0.443473	0.000997789	X	107825720	TSS200;TSS200;TSS200;TSS200	MID2;MID2;MID2;MID2	Hypomethylated
cg10914789_BC11	-0.443308	0.00169651	X	153643643	NA	NA	Hypomethylated
cg12687215_BC21	-0.443242	8.28863e-05	X	154444550	NA	NA	Hypomethylated
cg01777017_BC11	-0.443222	0.000580856	X	139205441	TSS1500;TSS1500;TSS1500	FGF13;FGF13;FGF13	Hypomethylated
cg17473615_BC11	-0.443139	0.000110595	X	54809218	5UTR;exon_1	MAGED2;MAGED2	Hypomethylated
cg01579322_TC21	-0.44307	0.000425543	X	54182715	exon_1;exon_1;exon_1	FAM120C;FAM120C;FAM120C	Hypomethylated
cg06673178_TC11	-0.44304	0.000480475	X	50814022	exon_1;5UTR;exon_1;exon_1	SHROOM4;SHROOM4;SHROOM4;SHROOM4	Hypomethylated
cg04942466_BC11	-0.442993	0.00655264	X	75523113	TSS200;TSS200;TSS200	ZDHHC15;ZDHHC15;ZDHHC15	Hypomethylated
cg24925526_TC11	-0.442762	0.00320686	X	47561178	TSS200;TSS200;TSS200	ARAF;ARAF;ARAF	Hypomethylated
cg27615428_TC21	-0.442746	0.000512333	X	135521265	exon_2;exon_2;exon_2;exon_2;5UTR;exon_2;exon_2;exon_2;TSS1500	INTS6L;INTS6L;INTS6L;INTS6L;INTS6L;INTS6L;INTS6L;INTS6L;INTS6L-AS1	Hypomethylated
cg06701026_BC11	-0.442386	0.0453259	X	153470707	exon_2;5UTR;exon_2;exon_2;TSS200;TSS200;TSS200	HAUS7;HAUS7;HAUS7;HAUS7;HAUS7;HAUS7;HAUS7	Hypomethylated
cg20597646_TC11	-0.441759	0.00166497	X	100411348	TSS1500;TSS1500;TSS1500	PCDH19;PCDH19;PCDH19	Hypomethylated
cg26301245_BC21	-0.441686	0.00119082	X	46545655	TSS1500;TSS1500;TSS1500	ZNF674;ZNF674;ZNF674	Hypomethylated
cg05534333_BC11	-0.441649	0.0396317	X	154478690	NA	NA	Hypomethylated
cg19235109_TC21	-0.441509	0.00155921	X	14873469	5UTR;exon_1;5UTR;exon_1;TSS1500;TSS1500;TSS1500;TSS1500	MOSPD2;MOSPD2;MOSPD2;MOSPD2;FANCB;FANCB;FANCB;FANCB	Hypomethylated
cg11901680_BC21	-0.441481	0.000549445	X	49043543	TSS200;TSS200	TFE3;TFE3	Hypomethylated
cg03202526_TC11	-0.441339	0.00505237	X	140505146	TSS200	SOX3	Hypomethylated
cg03834574_TC21	-0.441167	0.00292077	X	56232661	5UTR;exon_1;5UTR;exon_1;5UTR;exon_1;exon_1;TSS1500;TSS1500;TSS1500	KLF8;KLF8;KLF8;KLF8;KLF8;KLF8;KLF8;KLF8;KLF8;KLF8	Hypomethylated
cg19180514_TC11	-0.440557	0.0138047	X	51618664	exon_1	CENPVL3	Hypomethylated
cg21634944_BC11	-0.440417	0.00691568	X	69616041	TSS200;TSS200;TSS200;TSS200;TSS200	EDA;EDA;EDA;EDA;EDA	Hypomethylated
cg26584772_BC21	-0.440319	0.00664103	X	69504472	5UTR;exon_1	NALF2;NALF2	Hypomethylated
cg00373606_TC11	-0.44021	0.000836362	X	68828817	TSS1500	EFNB1	Hypomethylated
cg07867687_TC11	-0.439622	0.00513343	X	48476151	5UTR;exon_1;TSS200;TSS200	FTSJ1;FTSJ1;FTSJ1;FTSJ1	Hypomethylated
cg19344820_BC11	-0.439495	0.000556517	X	49184884	5UTR;exon_1	PRICKLE3;PRICKLE3	Hypomethylated
cg18632412_TC11	-0.439329	0.00141326	X	101348363	3UTR;exon_2	TIMM8A;TIMM8A	Hypomethylated
cg24351198_BC21	-0.439229	4.91119e-06	X	48597468	TSS200;TSS200;TSS200;TSS200;TSS200	WDR13;WDR13;WDR13;WDR13;WDR13	Hypomethylated
cg04552106_BC11	-0.439163	0.000547877	X	147911907	TSS200;TSS200;TSS200;TSS200;TSS200;TSS200;TSS200;TSS200;TSS200;TSS200;TSS200	FMR1;FMR1;FMR1;FMR1;FMR1;FMR1;FMR1;FMR1-AS1;FMR1-AS1;FMR1-AS1;FMR1-AS1	Hypomethylated
cg15582794_BC11	-0.438889	0.0114535	X	103215295	NA	NA	Hypomethylated
cg19924862_TC11	-0.438859	0.0059707	X	108091199	TSS1500;TSS1500;TSS1500;TSS1500;TSS1500;TSS1500;TSS1500;TSS1500	ATG4A;ATG4A;ATG4A;ATG4A;ATG4A;ATG4A;ATG4A;ATG4A	Hypomethylated
cg26842946_TC11	-0.438782	0.0131796	X	72714371	TSS200;TSS200;TSS200	PHKA1;PHKA1;PHKA1	Hypomethylated
cg17818432_TC11	-0.438631	0.0215359	X	135022531	5UTR;exon_1	RTL8B;RTL8B	Hypomethylated
cg23947872_TC21	-0.438558	0.02615	X	150693890	NA	NA	Hypomethylated
cg23694557_BC21	-0.438544	0.000118628	X	131289107	TSS200	IGSF1	Hypomethylated
cg10451760_TC11	-0.438463	0.000591878	X	137566934	exon_1;exon_1	ZIC3;ZIC3	Hypomethylated
cg26756979_TC11	-0.438381	0.0112264	X	118975402	exon_1;exon_1;exon_1;TSS1500	LONRF3;LONRF3;LONRF3;LONRF3	Hypomethylated
cg10055097_BC11	-0.438242	0.00204921	X	49163746	NA	NA	Hypomethylated
cg25874079_BC21	-0.438199	0.00522579	X	74614649	TSS200;TSS200	RLIM;RLIM	Hypomethylated
cg10827006_TC11	-0.438079	0.000507773	X	56995675	TSS200;TSS200	SPIN3;SPIN3	Hypomethylated
cg14970569_TC11	-0.438061	0.0175697	X	135421789	TSS200	SMIM10L2A	Hypomethylated
cg04586456_BC21	-0.437953	0.000460651	X	46836862	TSS200	RP2	Hypomethylated
cg11337025_TC11	-0.437887	0.000543125	X	107118442	exon_1;exon_1;exon_1;exon_1;exon_1;exon_1;exon_1	RBM41;RBM41;RBM41;RBM41;RBM41;RBM41;RBM41	Hypomethylated
cg06144999_TC11	-0.437413	0.00397646	X	11111506	5UTR;exon_1	HCCS;HCCS	Hypomethylated
cg20498086_BC11	-0.437389	0.0197297	X	64206050	TSS1500	AMER1	Hypomethylated
cg19854896_TC21	-0.437368	0.00846758	X	107716668	TSS200	TSC22D3	Hypomethylated
cg21557668_TC11	-0.43724	0.00099563	X	71910688	TSS200	NHSL2	Hypomethylated
cg04027004_TC11	-0.437084	0.0119781	X	107776196	TSS1500;TSS1500;TSS1500	TSC22D3;TSC22D3;TSC22D3	Hypomethylated
cg22069989_BC11	-0.43706	0.0373713	X	31266892	exon_1;5UTR;exon_1;5UTR;exon_1;5UTR;exon_1;5UTR;exon_1;5UTR	DMD;DMD;DMD;DMD;DMD;DMD;DMD;DMD;DMD;DMD	Hypomethylated
cg16403901_TC11	-0.437049	0.00354397	X	49270023	exon_1	PPP1R3F	Hypomethylated
cg02157475_TC11	-0.436939	0.000114721	X	73563016	exon_1;TSS200;TSS200	MAP2K4P1;CHIC1;CHIC1	Hypomethylated
cg05213316_TC11	-0.436793	0.00203059	X	72572847	TSS200;TSS200;TSS200;TSS200;TSS200;TSS200;TSS200	HDAC8;HDAC8;HDAC8;HDAC8;HDAC8;HDAC8;HDAC8	Hypomethylated
cg15693668_TC21	-0.436364	0.000511238	X	64205840	TSS200	AMER1	Hypomethylated
cg23554546_BC21	-0.436177	0.00234962	X	119853239	TSS1500;TSS1500	UPF3B;UPF3B	Hypomethylated
cg16431713_BC11	-0.43616	0.00111201	X	154398182	5UTR;exon_1;5UTR;exon_1;5UTR;exon_1;TSS1500;TSS200;TSS200	RPL10;RPL10;RPL10;RPL10;RPL10;RPL10;RPL10;RPL10;RPL10	Hypomethylated
cg01891172_TC11	-0.436122	0.00599367	X	21658365	TSS200	KLHL34	Hypomethylated
cg12716696_BC11	-0.436112	0.00348784	X	119399474	exon_1	SLC25A43	Hypomethylated
cg12255092_BC11	-0.436098	0.00855836	X	118976288	TSS200	LONRF3	Hypomethylated
cg06620299_BC21	-0.435946	0.00299371	X	131082019	TSS1500	ARHGAP36	Hypomethylated
cg09735782_BC21	-0.435745	0.00557045	X	73563009	exon_1;TSS200;TSS200	MAP2K4P1;CHIC1;CHIC1	Hypomethylated
cg25508573_BC11	-0.435483	0.00205203	X	153724882	5UTR;exon_1;TSS1500;TSS1500;TSS1500;TSS1500	ABCD1;ABCD1;BCAP31;BCAP31;BCAP31;BCAP31	Hypomethylated
cg15199886_TC11	-0.435294	0.0024778	X	49200229	TSS200	SYP	Hypomethylated
cg26308359_BC11	-0.43518	0.0014836	X	151396974	exon_1;TSS1500	VMA21;VMA21	Hypomethylated
cg27498072_TC21	-0.434891	0.0151405	X	119791125	NA	NA	Hypomethylated
cg07819186_BC11	-0.434731	0.00629395	X	51743352	TSS200	GSPT2	Hypomethylated
cg02770249_TC11	-0.434712	0.00424548	X	120469378	TSS200;TSS200;TSS200	LAMP2;LAMP2;LAMP2	Hypomethylated
cg01056373_TC11	-0.434684	0.000435048	X	152831003	TSS200;TSS200;TSS1500	NSDHL;NSDHL;CETN2	Hypomethylated
cg07261646_TC11	-0.43453	0.0101717	X	154374550	5UTR;exon_1;5UTR;exon_1	FLNA;FLNA;FLNA;FLNA	Hypomethylated
cg06615444_TC11	-0.434472	0.00257041	X	19515338	exon_1;5UTR	MAP3K15;MAP3K15	Hypomethylated
cg01318188_TC11	-0.434355	0.00248739	X	123960825	5UTR;exon_1;5UTR;exon_1;5UTR;exon_1;TSS1500;TSS1500;TSS1500;TSS1500;TSS1500;TSS200;TSS200;TSS200;TSS1500;TSS1500;TSS1500;TSS1500;TSS1500;TSS1500	STAG2;STAG2;STAG2;STAG2;STAG2;STAG2;STAG2;STAG2;STAG2;STAG2;STAG2;STAG2;STAG2;STAG2;STAG2;STAG2;STAG2;STAG2;STAG2;STAG2	Hypomethylated
cg27010499_BC21	-0.434249	0.00913444	X	48021352	NA	NA	Hypomethylated
cg18399551_BC21	-0.434235	0.000226412	X	155071498	TSS200;TSS200;TSS200;TSS1500;TSS1500	BRCC3;BRCC3;BRCC3;MTCP1;CMC4	Hypomethylated
cg01384686_TC21	-0.434172	0.0132993	X	136497328	5UTR;exon_1;TSS1500	HTATSF1;HTATSF1;HTATSF1	Hypomethylated
cg11902811_TC11	-0.434155	0.00102821	X	130339905	TSS200;TSS200;TSS200;TSS200;TSS200	SLC25A14;SLC25A14;SLC25A14;SLC25A14;SLC25A14	Hypomethylated
cg00011891_BC11	-0.434063	0.00247643	X	154486321	exon_2	UBL4A	Hypomethylated
cg17934320_BC21	-0.433675	0.0011523	X	69165592	TSS200;TSS200;TSS200;TSS200;TSS200	PJA1;PJA1;PJA1;PJA1;PJA1	Hypomethylated
cg25790081_TC11	-0.433634	0.0126074	X	68498705	TSS1500;TSS1500	YIPF6;YIPF6	Hypomethylated
cg01869765_BC11	-0.433502	0.00263876	X	48003578	5UTR;exon_2;5UTR;exon_2;5UTR;exon_2;TSS1500	ZNF182;ZNF182;ZNF182;ZNF182;ZNF182;ZNF182;SPACA5	Hypomethylated
cg08446187_TC11	-0.433495	0.00484247	X	155071014	5UTR;exon_1;5UTR;exon_1;TSS1500;TSS1500;TSS1500	CMC4;CMC4;MTCP1;MTCP1;BRCC3;BRCC3;BRCC3	Hypomethylated
cg13312942_TC11	-0.433349	0.0084173	X	56994811	exon_2;exon_2	SPIN3;SPIN3	Hypomethylated
cg25870731_TC11	-0.433264	0.00605359	X	141176844	exon_1	LDOC1	Hypomethylated
cg08239458_BC21	-0.433242	0.012537	X	136497313	5UTR;exon_1;TSS1500	HTATSF1;HTATSF1;HTATSF1	Hypomethylated
cg10981178_TC21	-0.432755	0.00176458	X	120251686	NA	NA	Hypomethylated
cg01828474_BC11	-0.432662	0.00454884	X	21658475	TSS200	KLHL34	Hypomethylated
cg14258356_BC21	-0.432522	8.2482e-05	X	47650711	TSS200;TSS200;TSS200	ELK1;ELK1;ELK1	Hypomethylated
cg17544225_BC21	-0.432489	0.000355359	X	118975242	exon_1;exon_1;exon_1;TSS1500	LONRF3;LONRF3;LONRF3;LONRF3	Hypomethylated
cg25888700_TC11	-0.432319	0.00737302	X	21658226	exon_1;5UTR	KLHL34;KLHL34	Hypomethylated
cg25933726_BC21	-0.432296	0.000649193	X	38327146	exon_1;TSS200	RPGR;RPGR	Hypomethylated
cg06148972_BC11	-0.432217	0.0154221	X	150568279	TSS1500;TSS1500;TSS1500;TSS1500	MTM1;MTM1;MTM1;MTM1	Hypomethylated
cg08966380_TC11	-0.432201	0.00472642	X	69615885	TSS1500;TSS1500;TSS1500;TSS1500;TSS1500	EDA;EDA;EDA;EDA;EDA	Hypomethylated
cg04675306_TC21	-0.43215	0.0239537	X	135985291	TSS200;TSS200;TSS200;TSS200;TSS200	SLC9A6;SLC9A6;SLC9A6;SLC9A6;SLC9A6	Hypomethylated
cg02775175_TC11	-0.432137	0.00187467	X	68828158	TSS1500	EFNB1	Hypomethylated
cg09207137_BC11	-0.432064	0.000932131	X	21940511	TSS200;TSS200	SMS;SMS	Hypomethylated
cg08327960_TC21	-0.432023	0.00149998	X	38803794	5UTR;exon_2;exon_1	MID1IP1;MID1IP1;MID1IP1-AS1	Hypomethylated
cg21327581_TC11	-0.431883	0.00698507	X	47620101	TSS1500;TSS1500	SYN1;SYN1	Hypomethylated
cg27529234_TC21	-0.431783	0.0159351	X	123961849	5UTR;exon_1;5UTR;exon_1;5UTR;exon_2;5UTR;exon_1;5UTR;exon_1;TSS1500;TSS1500;TSS1500	STAG2;STAG2;STAG2;STAG2;STAG2;STAG2;STAG2;STAG2;STAG2;STAG2;STAG2-AS1;STAG2;STAG2	Hypomethylated
cg13121076_BC21	-0.431723	0.0162231	X	19515432	exon_1;5UTR	MAP3K15;MAP3K15	Hypomethylated
cg20416767_TC21	-0.431514	9.60584e-05	X	103255342	TSS200;TSS200	TCEAL8;TCEAL8	Hypomethylated
cg01364818_BC11	-0.431448	0.00829315	X	130268979	TSS200	ZNF280C	Hypomethylated
cg13307142_BC11	-0.431413	0.00093519	X	75523221	TSS200;TSS200;TSS200	ZDHHC15;ZDHHC15;ZDHHC15	Hypomethylated
cg06538336_BC11	-0.431377	0.0201524	X	151178127	TSS1500	GPR50-AS1	Hypomethylated
cg17197278_TC21	-0.431364	0.00313516	X	120630345	TSS1500;TSS1500	C1GALT1C1;C1GALT1C1	Hypomethylated
cg00604086_TC21	-0.431209	0.000927376	X	68498806	TSS1500;TSS1500	YIPF6;YIPF6	Hypomethylated
cg09978401_TC11	-0.431032	0.00793308	X	12791097	TSS1500;TSS1500	PRPS2;PRPS2	Hypomethylated
cg27373770_BC21	-0.430804	0.000320956	X	102155949	5UTR;exon_1;TSS200	BEX5;BEX5;BEX5	Hypomethylated
cg08560117_BC21	-0.430791	0.00284753	X	154547626	5UTR;exon_1;5UTR;exon_1;5UTR;exon_1;5UTR;exon_1;5UTR;exon_1;exon_1;TSS1500;TSS1500;TSS200;TSS1500	IKBKG;IKBKG;IKBKG;IKBKG;IKBKG;IKBKG;IKBKG;IKBKG;IKBKG;IKBKG;IKBKG;IKBKG;G6PD;G6PD;G6PD	Hypomethylated
cg14051366_BC21	-0.430663	0.00686384	X	49269687	TSS200;TSS200	PPP1R3F;PPP1R3F	Hypomethylated
cg08298085_TC11	-0.43062	0.00132694	X	77910740	5UTR;exon_1;5UTR;exon_1;exon_1	ATP7A;ATP7A;ATP7A;ATP7A;ATP7A	Hypomethylated
cg16617243_TC11	-0.430309	0.00918612	X	140091425	TSS1500	LOC389895	Hypomethylated
cg01430241_TC21	-0.430225	0.00849096	X	154437368	NA	NA	Hypomethylated
cg10482495_TC11	-0.430067	0.00178386	X	72131464	exon_1	RTL5	Hypomethylated
cg20121427_BC11	-0.430042	0.0050328	X	43655235	5UTR;exon_1;TSS1500	MAOA;MAOA;MAOA	Hypomethylated
cg02032561_BC21	-0.42988	0.00254623	X	135344536	TSS1500;TSS1500;TSS1500	ZNF449;ZNF75D;ZNF75D	Hypomethylated
cg05091873_TC11	-0.429461	0.00250449	X	150899214	TSS1500;TSS1500;TSS1500;TSS1500;TSS1500	CD99L2;CD99L2;CD99L2;CD99L2;CD99L2	Hypomethylated
cg18990292_TC11	-0.42935	0.00609757	X	119574403	TSS200;TSS200;TSS200	UBE2A;UBE2A;UBE2A	Hypomethylated
cg03828160_BC21	-0.428881	0.00271393	X	56995669	TSS200;TSS200	SPIN3;SPIN3	Hypomethylated
cg15035437_TC11	-0.428873	0.00185435	X	63785197	exon_1;5UTR;5UTR;exon_1;exon_1;5UTR;exon_1;5UTR;5UTR;exon_1	ARHGEF9;ARHGEF9;ARHGEF9;ARHGEF9;ARHGEF9;ARHGEF9;ARHGEF9;ARHGEF9;ARHGEF9;ARHGEF9	Hypomethylated
cg27389345_BC21	-0.428667	0.0011394	X	104112252	TSS1500;TSS1500	ZCCHC18;ZCCHC18	Hypomethylated
cg01730928_BC21	-0.428372	0.00929178	X	74923966	NA	NA	Hypomethylated
cg16412513_TC11	-0.428367	0.00321403	X	54530259	5UTR;exon_1;5UTR;exon_1	GNL3L;GNL3L;GNL3L;GNL3L	Hypomethylated
cg05837905_BC21	-0.428278	0.00105464	X	30889581	TSS1500	TAB3	Hypomethylated
cg23493872_TC11	-0.428014	0.0141933	X	135985383	TSS200;TSS200;TSS200;TSS200;TSS200	SLC9A6;SLC9A6;SLC9A6;SLC9A6;SLC9A6	Hypomethylated
cg16764296_BC11	-0.427805	0.0102928	X	130339749	TSS200;TSS200;TSS200;TSS200;TSS200	SLC25A14;SLC25A14;SLC25A14;SLC25A14;SLC25A14	Hypomethylated
cg13241003_TC11	-0.427623	0.000732056	X	11758574	TSS1500;TSS200	MSL3;MSL3	Hypomethylated
cg27506198_BC21	-0.427598	0.00708818	X	120561363	TSS1500;TSS1500	CUL4B;CUL4B	Hypomethylated
cg11111271_BC11	-0.427586	0.000511077	X	119482773	NA	NA	Hypomethylated
cg13431666_BC21	-0.427342	0.00886993	X	38561183	TSS1500	TSPAN7	Hypomethylated
cg00645049_BC11	-0.427313	0.000323568	X	154428584	TSS200;TSS200	ATP6AP1;CH17-340M24.3	Hypomethylated
cg14243895_BC21	-0.42725	0.0029404	X	126166095	exon_1;5UTR	DCAF12L2;DCAF12L2	Hypomethylated
cg13120260_TC11	-0.42719	0.00773246	X	48835162	NA	NA	Hypomethylated
cg21414424_TC11	-0.427065	0.0448865	X	153724320	5UTR;exon_1;TSS1500;TSS1500;TSS200	BCAP31;BCAP31;ABCD1;BCAP31;BCAP31	Hypomethylated
cg27024804_BC11	-0.426972	0.00281105	X	48957680	TSS200;TSS200;TSS200	OTUD5;OTUD5;OTUD5	Hypomethylated
cg25645693_BC21	-0.426432	0.000379617	X	154805657	TSS200;TSS200;TSS200;TSS200	MPP1;MPP1;MPP1;MPP1	Hypomethylated
cg15673679_TC21	-0.426218	0.0175845	X	47130179	NA	NA	Hypomethylated
cg25987936_TC21	-0.426107	0.000362112	X	67545604	exon_1;5UTR;exon_1;exon_1;exon_1;exon_1	AR;AR;AR;AR;AR;AR	Hypomethylated
cg04388383_TC11	-0.425887	0.0214437	X	65535028	TSS1500;TSS1500;TSS1500;TSS1500;TSS1500;TSS1500;TSS1500;TSS1500;TSS1500;TSS1500;TSS1500;TSS1500;TSS1500;TSS1500	LAS1L;LAS1L;LAS1L;LAS1L;LAS1L;LAS1L;LAS1L;LAS1L;LAS1L;LAS1L;LAS1L;LAS1L;LAS1L;LAS1L	Hypomethylated
cg02634083_BC11	-0.425808	0.000964752	X	150984663	NA	NA	Hypomethylated
cg16318983_BC11	-0.425754	0.0241559	X	150568605	TSS200;TSS200;TSS200;TSS200	MTM1;MTM1;MTM1;MTM1	Hypomethylated
cg15907464_TC11	-0.425658	0.00444832	X	71492940	exon_1;TSS1500	TAF1;INGX	Hypomethylated
cg27506655_BC21	-0.425657	0.0118271	X	120604139	5UTR;exon_1;TSS1500	MCTS1;MCTS1;MCTS1	Hypomethylated
cg13353338_BC21	-0.425563	0.000318308	X	47658624	TSS1500	UXT-AS1	Hypomethylated
cg21201934_TC21	-0.425511	0.00399535	X	71254319	TSS200	ZMYM3	Hypomethylated
cg26640879_TC11	-0.425182	0.0131109	X	150568443	TSS200;TSS200;TSS200;TSS200	MTM1;MTM1;MTM1;MTM1	Hypomethylated
cg08275242_TC21	-0.425137	0.000866134	X	70133321	TSS1500;TSS200;TSS200;TSS200	IGBP1;IGBP1;IGBP1;IGBP1	Hypomethylated
cg27069132_TC11	-0.425119	0.00253916	X	136909384	NA	NA	Hypomethylated
cg05032903_BC11	-0.42505	0.0172662	X	100410950	TSS1500;TSS1500;TSS1500	PCDH19;PCDH19;PCDH19	Hypomethylated
cg11653864_TC11	-0.42503	0.0155001	X	47650485	5UTR;exon_1;5UTR;exon_1;5UTR;exon_1	ELK1;ELK1;ELK1;ELK1;ELK1;ELK1	Hypomethylated
cg02933448_BC11	-0.424928	0.00207552	X	34657404	TSS200	TMEM47	Hypomethylated
cg12598428_TC11	-0.424896	0.00128542	X	154379174	TSS200	EMD	Hypomethylated
cg21760862_TC21	-0.424856	0.0117453	X	55161099	exon_1;5UTR;exon_1;5UTR	FAM104B;FAM104B;FAM104B;FAM104B	Hypomethylated
cg23175583_TC11	-0.424799	0.010515	X	153934856	NA	NA	Hypomethylated
cg26201401_TC11	-0.42476	0.00292466	X	48957057	exon_1;exon_1;exon_1	OTUD5;OTUD5;OTUD5	Hypomethylated
cg22969661_BC11	-0.424676	0.00866654	X	24465359	5UTR;exon_1;5UTR;exon_1	PDK3;PDK3;PDK3;PDK3	Hypomethylated
cg12544391_TC11	-0.424457	0.000862057	X	23783216	5UTR;exon_1;exon_1	SAT1;SAT1;SAT1	Hypomethylated
cg02179438_BC21	-0.424226	0.0014692	X	49235300	TSS200	CCDC22	Hypomethylated
cg05116966_BC21	-0.424222	0.0349405	X	106726392	TSS1500	RNF128	Hypomethylated
cg08952424_BC11	-0.424077	0.00157116	X	71118582	TSS200	MED12	Hypomethylated
cg23214992_TC11	-0.424008	0.00510752	X	155216440	exon_1;5UTR;exon_1;TSS200	VBP1;VBP1;VBP1;VBP1	Hypomethylated
cg20713636_TC11	-0.423874	0.00212708	X	17375324	5UTR;exon_1;5UTR;exon_1	NHS;NHS;NHS;NHS	Hypomethylated
cg07806343_TC11	-0.423635	0.00313112	X	130060548	NA	NA	Hypomethylated
cg27038792_TC11	-0.423547	0.00502586	X	50469651	NA	NA	Hypomethylated
cg07462256_TC21	-0.423537	0.000955712	X	69505245	5UTR;exon_1	NALF2;NALF2	Hypomethylated
cg22817647_TC11	-0.423414	0.00902367	X	102712338	TSS200;TSS200;TSS200;TSS200;TSS200;TSS1500;TSS200;TSS200;TSS200	GPRASP2;GPRASP2;GPRASP2;GPRASP2;GPRASP2;ARMCX5-GPRASP2;ARMCX5-GPRASP2;ARMCX5-GPRASP2;ARMCX5-GPRASP2	Hypomethylated
cg02291897_BC11	-0.423186	0.00729935	X	47650548	5UTR;exon_1;5UTR;exon_1;5UTR;exon_1	ELK1;ELK1;ELK1;ELK1;ELK1;ELK1	Hypomethylated
cg05947181_TC11	-0.423015	0.0467206	X	50814283	TSS200;TSS200;TSS200	SHROOM4;SHROOM4;SHROOM4	Hypomethylated
cg20819178_BC11	-0.422872	0.00366599	X	108736618	TSS1500;TSS200	IRS4;IRS4	Hypomethylated
cg26784310_TC11	-0.422696	0.0134687	X	100408605	exon_1;5UTR;exon_1;5UTR;exon_1;5UTR	PCDH19;PCDH19;PCDH19;PCDH19;PCDH19;PCDH19	Hypomethylated
cg02274705_BC11	-0.422432	0.00502342	X	120629960	5UTR;exon_1;5UTR;exon_1	C1GALT1C1;C1GALT1C1;C1GALT1C1;C1GALT1C1	Hypomethylated
cg13771263_BC11	-0.422284	0.00856148	X	68498866	TSS200;TSS200	YIPF6;YIPF6	Hypomethylated
cg26774136_BC11	-0.42224	0.023608	X	19372629	NA	NA	Hypomethylated
cg19992190_TC11	-0.422037	0.00997869	X	21839506	TSS200	MBTPS2	Hypomethylated
cg19068385_TC11	-0.421966	0.00126537	X	47623625	3UTR;exon_9	CFP;CFP	Hypomethylated
cg17602500_TC11	-0.421609	0.000143137	X	104568131	NA	NA	Hypomethylated
cg14772068_BC21	-0.421552	0.00264506	X	55452769	exon_1;TSS1500	MAGEH1;MIR4536-1	Hypomethylated
cg26769801_BC21	-0.421428	0.00436463	X	18984517	TSS1500	PHKA2	Hypomethylated
cg01206544_BC11	-0.421151	0.0487499	X	12138277	TSS200;TSS200;TSS200;TSS200	FRMPD4;FRMPD4;FRMPD4;FRMPD4	Hypomethylated
cg07674503_BC11	-0.421059	0.00264543	X	132218254	5UTR;exon_2;5UTR;exon_2;exon_2;TSS1500;TSS1500	RAP2C;RAP2C;RAP2C;RAP2C;RAP2C;RAP2C-AS1;RAP2C	Hypomethylated
cg17831869_BC11	-0.421034	0.005657	X	23783127	TSS200;TSS200	SAT1;SAT1	Hypomethylated
cg09080960_BC11	-0.421025	0.0426823	X	119574398	TSS200;TSS200;TSS200	UBE2A;UBE2A;UBE2A	Hypomethylated
cg00412368_TC11	-0.420798	0.0121014	X	139203231	NA	NA	Hypomethylated
cg14267065_TC11	-0.420769	0.0127225	X	30653670	NA	NA	Hypomethylated
cg20435542_TC21	-0.420675	0.00615632	X	118728213	NA	NA	Hypomethylated
cg26421947_TC11	-0.420608	0.00525256	X	48918543	exon_2	PIM2	Hypomethylated
cg10305945_TC11	-0.420546	0.00624055	X	119468224	exon_1;exon_1;TSS1500	SLC25A5-AS1;SLC25A5-AS1;SLC25A5	Hypomethylated
cg15048430_TC21	-0.420535	0.00100326	X	54357728	5UTR;exon_1;5UTR;exon_1	WNK3;WNK3;WNK3;WNK3	Hypomethylated
cg00813156_BC11	-0.4205	0.0133134	X	154547670	5UTR;exon_1;5UTR;exon_1;5UTR;exon_1;5UTR;exon_1;5UTR;exon_1;exon_1;TSS200;TSS1500;TSS200;TSS1500	IKBKG;IKBKG;IKBKG;IKBKG;IKBKG;IKBKG;IKBKG;IKBKG;IKBKG;IKBKG;IKBKG;IKBKG;G6PD;G6PD;G6PD	Hypomethylated
cg06055266_TC21	-0.420367	0.018789	X	53082005	TSS1500	TSPYL2	Hypomethylated
cg27774968_BC11	-0.420319	0.00751027	X	154486982	TSS1500	UBL4A	Hypomethylated
cg21365235_BC21	-0.420305	0.000832804	X	129540788	exon_2;exon_2;exon_2	OCRL;OCRL;OCRL	Hypomethylated
cg21040569_TC11	-0.420293	0.00259921	X	138711503	exon_1;5UTR;TSS1500	FGF13;FGF13;FGF13-AS1	Hypomethylated
cg02288667_BC11	-0.420044	0.000379569	X	136909423	NA	NA	Hypomethylated
cg03363535_TC11	-0.419974	0.0101294	X	102516510	NA	NA	Hypomethylated
cg27470278_TC11	-0.419821	0.00331354	X	123960282	TSS1500;TSS1500;TSS1500;TSS1500;TSS1500;TSS1500;TSS1500;TSS1500;TSS1500;TSS1500;TSS1500;TSS1500;TSS1500;TSS1500;TSS1500	STAG2;STAG2;STAG2;STAG2;STAG2;STAG2;STAG2;STAG2;STAG2;STAG2;STAG2;STAG2;STAG2;STAG2;STAG2	Hypomethylated
cg22575892_BC11	-0.419589	0.0182438	X	118495381	TSS1500	DOCK11	Hypomethylated
cg17015217_TC21	-0.41936	0.00203172	X	55161379	TSS200;TSS200;TSS200;TSS200;TSS200;TSS200;TSS200;TSS200	FAM104B;FAM104B;FAM104B;FAM104B;FAM104B;FAM104B;FAM104B;FAM104B	Hypomethylated
cg18878700_BC11	-0.41931	0.00616496	X	132489850	5UTR;exon_1;5UTR;exon_1;5UTR;exon_1;5UTR;exon_1;5UTR;exon_1;5UTR;exon_1;5UTR;exon_1;5UTR;exon_1;5UTR;exon_1;5UTR;exon_1;5UTR;exon_1;TSS1500;TSS1500;TSS1500;TSS1500;TSS1500;TSS1500;TSS1500;TSS1500;TSS1500;TSS1500;TSS1500;TSS1500	MBNL3;MBNL3;MBNL3;MBNL3;MBNL3;MBNL3;MBNL3;MBNL3;MBNL3;MBNL3;MBNL3;MBNL3;MBNL3;MBNL3;MBNL3;MBNL3;MBNL3;MBNL3;MBNL3;MBNL3;MBNL3;MBNL3;MBNL3;MBNL3;MBNL3;MBNL3;MBNL3;MBNL3;MBNL3;MBNL3;MBNL3;MBNL3;MBNL3;MBNL3	Hypomethylated
cg16653057_BC21	-0.419154	0.000734302	X	74924892	5UTR;exon_1	NEXMIF;NEXMIF	Hypomethylated
cg25158266_TC11	-0.419135	0.00698733	X	102599128	TSS1500;TSS1500;TSS1500;TSS1500;TSS1500;TSS1500;TSS200;TSS200;TSS200	ARMCX5-GPRASP2;ARMCX5-GPRASP2;ARMCX5-GPRASP2;ARMCX5;ARMCX5;ARMCX5;ARMCX5;ARMCX5;ARMCX5	Hypomethylated
cg10088372_TC11	-0.418961	0.00458132	X	134373324	5UTR;exon_1;5UTR;exon_1;5UTR;exon_1	PHF6;PHF6;PHF6;PHF6;PHF6;PHF6	Hypomethylated
cg02882301_BC21	-0.418945	0.00670748	X	49269694	TSS200;TSS200	PPP1R3F;PPP1R3F	Hypomethylated
cg21773962_BC11	-0.418934	0.0161733	X	140504145	exon_1	SOX3	Hypomethylated
cg18395382_TC11	-0.418924	0.0012333	X	154457859	TSS1500	PLXNA3	Hypomethylated
cg14247154_BC11	-0.418799	0.00296387	X	64395500	TSS200	MTMR8	Hypomethylated
cg00849191_TC11	-0.418744	0.00565898	X	153673699	TSS1500;TSS200;TSS200;TSS200	PNCK;PNCK;PNCK;PNCK	Hypomethylated
cg09060772_BC11	-0.418707	0.00253385	X	69503918	TSS1500	NALF2	Hypomethylated
cg25410279_BC21	-0.41868	0.0302651	X	154479178	exon_1;5UTR	LAGE3;LAGE3	Hypomethylated
cg06323885_TC21	-0.418525	0.000277223	X	103628899	TSS200;TSS200	TCEAL1;TCEAL1	Hypomethylated
cg25645559_TC11	-0.418411	0.000661346	X	103215715	5UTR;exon_2	BEX4;BEX4	Hypomethylated
cg08147831_TC11	-0.418234	0.00225142	X	129843746	5UTR;exon_1;TSS200	ZDHHC9;ZDHHC9;ZDHHC9	Hypomethylated
cg09738386_TC11	-0.417955	0.00920621	X	101390884	TSS200;TSS200;TSS200;TSS200	RPL36A;RPL36A-HNRNPH2;RPL36A-HNRNPH2;BTK	Hypomethylated
cg03272642_BC11	-0.41767	0.0135101	X	70289923	5UTR;exon_1;5UTR;exon_1;5UTR;exon_1;5UTR;exon_1;5UTR;exon_1;TSS200;TSS200	PDZD11;PDZD11;PDZD11;PDZD11;PDZD11;PDZD11;PDZD11;PDZD11;PDZD11;PDZD11;KIF4A;PDZD11	Hypomethylated
cg25943986_BC21	-0.417638	0.000515473	X	84187389	NA	NA	Hypomethylated
cg18507125_BC21	-0.417575	0.00155401	X	101391118	TSS1500	BTK	Hypomethylated
cg27213172_BC21	-0.417564	0.00615938	X	75523375	TSS1500;TSS1500;TSS1500	ZDHHC15;ZDHHC15;ZDHHC15	Hypomethylated
cg00191758_TC21	-0.417432	0.000250742	X	55452381	exon_1;TSS1500	MAGEH1;MIR4536-1	Hypomethylated
cg13645300_BC21	-0.417414	0.000103061	X	49171591	TSS1500	PLP2	Hypomethylated
cg21480420_TC11	-0.417147	0.000796444	X	120311552	TSS200;TSS200;TSS200	TMEM255A;TMEM255A;TMEM255A	Hypomethylated
cg02232536_BC21	-0.417042	0.0100843	X	153935446	TSS1500;TSS1500;TSS1500	NAA10;NAA10;NAA10	Hypomethylated
cg05223760_TC11	-0.417037	0.0441093	X	49269780	TSS200;TSS200	PPP1R3F;PPP1R3F	Hypomethylated
cg27025649_BC21	-0.416962	0.00342565	X	49002476	TSS1500	GRIPAP1	Hypomethylated
cg27035375_BC11	-0.416443	0.00719196	X	49923001	NA	NA	Hypomethylated
cg06489418_TC21	-0.416441	0.00441584	X	48476334	5UTR;exon_1;5UTR;exon_1;5UTR;exon_1	FTSJ1;FTSJ1;FTSJ1;FTSJ1;FTSJ1;FTSJ1	Hypomethylated
cg25685741_TC21	-0.416432	0.000118641	X	150983296	TSS200;TSS200;TSS200	HMGB3;HMGB3;HMGB3	Hypomethylated
cg16314146_BC21	-0.416268	0.0217436	X	136497322	5UTR;exon_1;TSS1500	HTATSF1;HTATSF1;HTATSF1	Hypomethylated
cg09054333_BC21	-0.416034	0.00171879	X	143635949	5UTR;exon_1;TSS1500;TSS1500	SLITRK4;SLITRK4;SLITRK4;SLITRK4	Hypomethylated
cg05958126_BC11	-0.415982	0.00308249	X	19515340	exon_1;5UTR	MAP3K15;MAP3K15	Hypomethylated
cg10208654_BC21	-0.415925	0.000831191	X	136148454	TSS200;TSS200	FHL1;FHL1	Hypomethylated
cg13828067_TC21	-0.415889	0.00169116	X	134171980	NA	NA	Hypomethylated
cg25375329_TC21	-0.415814	0.00017431	X	119872145	TSS1500	RNF113A	Hypomethylated
cg25712015_TC21	-0.415741	0.000248897	X	151175240	exon_3;TSS1500	GPR50-AS1;GPR50	Hypomethylated
cg01556010_BC21	-0.415551	0.00529837	X	75274012	TSS200;TSS200;TSS200	UPRT;UPRT;UPRT	Hypomethylated
cg19860695_TC11	-0.41543	0.0182056	X	119758961	exon_1	SOWAHD	Hypomethylated
cg22275278_BC11	-0.415355	0.00222514	X	154379102	TSS200	EMD	Hypomethylated
cg10101479_BC21	-0.415306	0.000936354	X	49074131	TSS200	PRAF2	Hypomethylated
cg07874334_TC11	-0.414993	0.00245259	X	123860063	5UTR;exon_1;exon_1;TSS1500	XIAP;XIAP;XIAP;XIAP	Hypomethylated
cg27038791_BC11	-0.414813	0.0195692	X	50469636	NA	NA	Hypomethylated
cg15465809_TC21	-0.414714	0.000349089	X	49074123	TSS200	PRAF2	Hypomethylated
cg05872808_BC21	-0.414704	7.23253e-05	X	154429065	exon_2;TSS1500	ATP6AP1;CH17-340M24.3	Hypomethylated
cg22151131_BC21	-0.414564	0.0190694	X	68828971	TSS200	EFNB1	Hypomethylated
cg04026379_BC11	-0.414495	0.00269934	X	47623644	3UTR;exon_9	CFP;CFP	Hypomethylated
cg07297906_BC21	-0.414398	0.000804965	X	133985551	exon_1;5UTR;exon_1;5UTR;exon_1;5UTR;exon_1;5UTR	GPC3;GPC3;GPC3;GPC3;GPC3;GPC3;GPC3;GPC3	Hypomethylated
cg13089583_TC11	-0.414194	0.000847254	X	86148299	TSS200;TSS200	DACH2;DACH2	Hypomethylated
cg25858008_TC11	-0.414022	0.00778267	X	72714336	TSS200;TSS200;TSS200	PHKA1;PHKA1;PHKA1	Hypomethylated
cg06363801_TC21	-0.413972	0.000860911	X	134915241	5UTR;exon_1;5UTR;exon_1	MOSPD1;MOSPD1;MOSPD1;MOSPD1	Hypomethylated
cg08782677_BC21	-0.413954	0.0237125	X	151177820	exon_1	GPR50-AS1	Hypomethylated
cg00769799_TC11	-0.413865	0.00458505	X	134460049	TSS200	HPRT1	Hypomethylated
cg15816181_BC11	-0.413773	0.000143374	X	83508253	TSS200	POU3F4	Hypomethylated
cg26822438_BC21	-0.413739	0.00143943	X	120000411	NA	NA	Hypomethylated
cg22823767_BC11	-0.413358	0.000860662	X	18354908	TSS1500;TSS1500	SCML2;SCML2	Hypomethylated
cg05370638_TC11	-0.413177	0.0291235	X	37847483	exon_1	DYNLT3	Hypomethylated
cg08673814_TC21	-0.412914	0.00617196	X	132957612	NA	NA	Hypomethylated
cg13377750_BC21	-0.412891	0.0171092	X	57591414	TSS1500	ZXDB	Hypomethylated
cg11194545_BC11	-0.41271	0.0270021	X	105822800	5UTR;exon_1	NRK;NRK	Hypomethylated
cg05109619_TC11	-0.412458	0.00153245	X	70289951	TSS200;TSS200;TSS200;TSS200;TSS200;TSS200;TSS200	KIF4A;PDZD11;PDZD11;PDZD11;PDZD11;PDZD11;PDZD11	Hypomethylated
cg01398912_BC21	-0.41203	0.000251022	X	148501753	NA	NA	Hypomethylated
cg04128303_BC11	-0.411891	0.0150511	X	123184977	NA	NA	Hypomethylated
cg06079963_TC11	-0.411884	0.0167012	X	24693877	TSS200;TSS200;TSS200;TSS200;TSS200	POLA1;POLA1;POLA1;POLA1;POLA1	Hypomethylated
cg20271300_TC21	-0.411803	0.00605273	X	138711602	exon_1;5UTR;TSS1500	FGF13;FGF13;FGF13-AS1	Hypomethylated
cg05785344_BC11	-0.411592	0.00841777	X	129984303	NA	NA	Hypomethylated
cg01771673_BC21	-0.411512	0.000371544	X	107118309	NA	NA	Hypomethylated
cg21233518_BC21	-0.411474	0.000293936	X	120603868	TSS1500;TSS1500	MCTS1;MCTS1	Hypomethylated
cg12284142_TC11	-0.411428	0.0106474	X	150983289	TSS200;TSS200;TSS200	HMGB3;HMGB3;HMGB3	Hypomethylated
cg03605032_TC11	-0.411424	0.000249961	X	150364928	NA	NA	Hypomethylated
cg22471695_BC21	-0.411139	0.0110953	X	54495933	exon_1;5UTR	FGD1;FGD1	Hypomethylated
cg27774878_BC21	-0.411094	0.00503311	X	154486288	exon_2	UBL4A	Hypomethylated
cg05551578_TC11	-0.411078	0.00143914	X	134796761	exon_1;5UTR;exon_1;5UTR;TSS200;TSS200;TSS1500;TSS1500;TSS1500;TSS1500;TSS1500;TSS1500;TSS1500;TSS1500;TSS1500;TSS1500	PABIR2;PABIR2;PABIR2;PABIR2;PABIR3;PABIR3;PABIR2;PABIR2;PABIR2;PABIR2;PABIR2;PABIR2;PABIR2;PABIR2;PABIR2;PABIR2	Hypomethylated
cg08648877_TC11	-0.411013	0.00231051	X	154490732	TSS200;TSS200;TSS200	SLC10A3;SLC10A3;SLC10A3	Hypomethylated
cg06164717_BC11	-0.41083	0.00032438	X	137031871	NA	NA	Hypomethylated
cg27139798_BC21	-0.410661	0.000965061	X	66639002	5UTR;exon_1;5UTR;exon_1;5UTR;exon_1;5UTR;exon_1;5UTR;exon_1;exon_1	EDA2R;EDA2R;EDA2R;EDA2R;EDA2R;EDA2R;EDA2R;EDA2R;EDA2R;EDA2R;EDA2R	Hypomethylated
cg13009425_BC21	-0.410647	0.0148688	X	18675045	TSS200;TSS200	PPEF1;PPEF1	Hypomethylated
cg06621863_BC21	-0.410504	0.000313847	X	84188146	exon_1;5UTR;TSS1500	RPS6KA6;RPS6KA6;RPS6KA6	Hypomethylated
cg23412653_TC21	-0.41043	0.000688948	X	119482464	NA	NA	Hypomethylated
cg06427226_TC21	-0.410417	0.0113202	X	106726500	TSS1500	RNF128	Hypomethylated
cg12064531_BC11	-0.410331	0.0123634	X	55489519	NA	NA	Hypomethylated
cg05242815_BC11	-0.410233	0.0147468	X	25005445	NA	NA	Hypomethylated
cg09285672_TC11	-0.410222	0.0420871	X	49123792	TSS200	GPKOW	Hypomethylated
cg23590699_TC21	-0.410182	0.000545563	X	11758816	TSS1500	MSL3	Hypomethylated
cg18492813_TC11	-0.409848	0.0432604	X	21374724	5UTR;exon_1;5UTR;exon_1;5UTR;exon_1;5UTR;exon_1;5UTR;exon_1;5UTR;exon_1;5UTR;exon_1;5UTR;exon_1	CNKSR2;CNKSR2;CNKSR2;CNKSR2;CNKSR2;CNKSR2;CNKSR2;CNKSR2;CNKSR2;CNKSR2;CNKSR2;CNKSR2;CNKSR2;CNKSR2;CNKSR2;CNKSR2	Hypomethylated
cg24156746_TC11	-0.409789	0.000469853	X	154547496	5UTR;exon_1;TSS1500;TSS200;TSS200;TSS200;TSS200;TSS200;TSS200;TSS1500;TSS1500	G6PD;G6PD;IKBKG;IKBKG;IKBKG;IKBKG;IKBKG;IKBKG;IKBKG;G6PD;G6PD	Hypomethylated
cg07301957_TC11	-0.409714	0.00414108	X	129906111	TSS200;TSS200	UTP14A;UTP14A	Hypomethylated
cg10818284_TC21	-0.409693	0.00493647	X	49200146	NA	NA	Hypomethylated
cg25179313_BC21	-0.409683	0.00326556	X	101623319	5UTR;exon_1	ARMCX3;ARMCX3	Hypomethylated
cg05554396_TC21	-0.409646	0.000353756	X	103255192	TSS200;TSS200	TCEAL8;TCEAL8	Hypomethylated
cg03906572_TC11	-0.409591	0.00680346	X	153411533	5UTR;exon_1;5UTR;exon_1;5UTR;exon_1;5UTR;exon_1	ZFP92;ZFP92;ZFP92;ZFP92;ZFP92;ZFP92;ZFP92;ZFP92	Hypomethylated
cg27604818_BC21	-0.40946	0.00142302	X	134460023	TSS200	HPRT1	Hypomethylated
cg11253356_TC21	-0.409435	0.000297602	X	104566245	5UTR;exon_1	IL1RAPL2;IL1RAPL2	Hypomethylated
cg21864829_BC11	-0.409403	0.000713828	X	154378170	TSS1500	EMD	Hypomethylated
cg04650971_BC11	-0.409402	0.0304137	X	135421808	TSS200	SMIM10L2A	Hypomethylated
cg05427163_BC21	-0.40921	0.00286501	X	48539550	TSS200;TSS200;TSS200;TSS200;TSS200;TSS200;TSS200;TSS200;TSS200;TSS200;TSS200;TSS200;TSS200;TSS200	TBC1D25;TBC1D25;TBC1D25;TBC1D25;TBC1D25;TBC1D25;TBC1D25;TBC1D25;TBC1D25;TBC1D25;TBC1D25;TBC1D25;TBC1D25;TBC1D25	Hypomethylated
cg27763737_TC11	-0.409087	0.0162402	X	153935418	TSS1500;TSS1500;TSS1500	NAA10;NAA10;NAA10	Hypomethylated
cg27480312_BC21	-0.409032	0.000693682	X	118346115	5UTR;exon_1;5UTR;exon_1;5UTR;exon_1	WDR44;WDR44;WDR44;WDR44;WDR44;WDR44	Hypomethylated
cg01345087_TC21	-0.408978	0.00178849	X	47619776	exon_1;5UTR;exon_1;5UTR	SYN1;SYN1;SYN1;SYN1	Hypomethylated
cg08983668_TC21	-0.408963	0.00123093	X	18353786	NA	NA	Hypomethylated
cg27633885_BC21	-0.408669	0.0439247	X	137566396	5UTR;exon_1;5UTR;exon_1	ZIC3;ZIC3;ZIC3;ZIC3	Hypomethylated
cg24664551_BC11	-0.408626	0.012852	X	153794162	5UTR;exon_1;TSS1500;TSS1500;TSS1500	SSR4;SSR4;SSR4;SSR4;SSR4	Hypomethylated
cg22604777_TC21	-0.408555	0.000258745	X	55452924	exon_1;TSS1500	MAGEH1;MIR4536-1	Hypomethylated
cg11082424_TC11	-0.408533	0.00360458	X	103215119	5UTR;exon_1;5UTR;exon_1	BEX4;BEX4;BEX4;BEX4	Hypomethylated
cg12291192_BC21	-0.40851	0.00383007	X	48539452	TSS1500;TSS1500;TSS1500;TSS1500;TSS1500;TSS1500;TSS1500;TSS1500;TSS1500;TSS1500;TSS1500;TSS1500;TSS1500;TSS1500	TBC1D25;TBC1D25;TBC1D25;TBC1D25;TBC1D25;TBC1D25;TBC1D25;TBC1D25;TBC1D25;TBC1D25;TBC1D25;TBC1D25;TBC1D25;TBC1D25	Hypomethylated
cg05666266_TC21	-0.408416	0.000254476	X	69505753	exon_1	NALF2	Hypomethylated
cg15041487_BC21	-0.408335	0.000829301	X	49101304	TSS200	WDR45	Hypomethylated
cg05889642_TC21	-0.408233	0.000223769	X	134797134	5UTR;exon_1;5UTR;exon_1;exon_1;5UTR;exon_1;5UTR;TSS1500;TSS1500;TSS1500;TSS1500;TSS1500;TSS1500;TSS1500;TSS1500;TSS1500;TSS1500	PABIR2;PABIR2;PABIR2;PABIR2;PABIR2;PABIR2;PABIR2;PABIR2;PABIR2;PABIR2;PABIR2;PABIR2;PABIR2;PABIR2;PABIR2;PABIR2;PABIR2;PABIR2	Hypomethylated
cg00011200_BC11	-0.408119	0.0344575	X	48521846	5UTR;exon_1	EBP;EBP	Hypomethylated
cg19800913_TC11	-0.407978	0.00587391	X	135052198	TSS200;TSS200	RTL8A;RTL8A	Hypomethylated
cg14295009_TC21	-0.407836	8.19921e-05	X	47659024	exon_1;5UTR;exon_1;exon_1	UXT;UXT;UXT;UXT-AS1	Hypomethylated
cg01804836_BC11	-0.407823	0.00228931	X	103310810	exon_1;5UTR;exon_1;5UTR	BEX2;BEX2;BEX2;BEX2	Hypomethylated
cg22494297_BC21	-0.407631	0.00614585	X	64204799	NA	NA	Hypomethylated
cg08798116_TC11	-0.407554	0.00992649	X	133414854	exon_1	GPC4	Hypomethylated
cg00914218_TC21	-0.40749	0.000426918	X	70434498	NA	NA	Hypomethylated
cg11369993_TC21	-0.407432	0.000320686	X	37686165	exon_1	XK	Hypomethylated
cg10320061_BC21	-0.407401	0.0135683	X	153829512	NA	NA	Hypomethylated
cg06822229_TC21	-0.407361	0.0132119	X	109733627	exon_1;TSS1500;TSS1500;TSS1500;TSS1500	LOC105373311;ACSL4;ACSL4;ACSL4;ACSL4	Hypomethylated
cg19060387_BC11	-0.407267	0.0120348	X	130165934	TSS200;TSS200;TSS200;TSS200	AIFM1;AIFM1;AIFM1;AIFM1	Hypomethylated
cg14260918_BC21	-0.407177	0.00484245	X	46447098	TSS200;TSS200;TSS200;TSS200	KRBOX4;KRBOX4;KRBOX4;KRBOX4	Hypomethylated
cg17291758_TC21	-0.407134	0.00694238	X	49002510	TSS1500	GRIPAP1	Hypomethylated
cg20781383_TC11	-0.407095	0.00917004	X	154398186	5UTR;exon_1;5UTR;exon_1;5UTR;exon_1;TSS1500;TSS200;TSS200	RPL10;RPL10;RPL10;RPL10;RPL10;RPL10;RPL10;RPL10;RPL10	Hypomethylated
cg24923226_TC21	-0.406994	0.00248877	X	130121163	NA	NA	Hypomethylated
cg17479100_BC11	-0.406782	0.0342298	X	48911663	TSS200;TSS200;TSS200;TSS200;TSS200;TSS200;TSS200	SLC35A2;SLC35A2;SLC35A2;SLC35A2;SLC35A2;SLC35A2;SLC35A2	Hypomethylated
cg15535487_TC11	-0.406747	0.00275095	X	154547453	TSS1500;TSS200;TSS200;TSS200;TSS200;TSS200;TSS200;TSS1500;TSS1500	IKBKG;IKBKG;IKBKG;IKBKG;IKBKG;IKBKG;IKBKG;G6PD;G6PD	Hypomethylated
cg16531277_BC21	-0.406712	0.00146926	X	129678580	NA	NA	Hypomethylated
cg02276461_TC11	-0.406669	0.000912236	X	132958547	exon_2;exon_1;exon_1;exon_2	HS6ST2;HS6ST2;HS6ST2;HS6ST2	Hypomethylated
cg11154719_BC11	-0.406631	0.0178427	X	153794995	TSS1500;TSS1500	IDH3G;IDH3G	Hypomethylated
cg10307436_BC11	-0.406517	0.00925737	X	48688918	exon_10	WAS	Hypomethylated
cg01915804_BC11	-0.406377	0.00937632	X	78139761	TSS200	TAF9B	Hypomethylated
cg02496423_TC11	-0.406351	0.0311113	X	21940501	TSS1500;TSS1500	SMS;SMS	Hypomethylated
cg20321768_BC21	-0.406026	0.00571032	X	148500416	TSS1500;TSS1500;TSS1500;TSS1500;TSS1500	AFF2;AFF2;AFF2;AFF2;AFF2	Hypomethylated
cg14322166_TC11	-0.406022	0.00219062	X	71144885	5UTR;exon_1;5UTR;exon_1;5UTR;exon_1;5UTR;exon_1	NLGN3;NLGN3;NLGN3;NLGN3;NLGN3;NLGN3;NLGN3;NLGN3	Hypomethylated
cg12058840_BC11	-0.405848	0.00371509	X	136497585	TSS200	HTATSF1	Hypomethylated
cg15536552_BC21	-0.405841	0.000257054	X	109732806	exon_1	LOC105373311	Hypomethylated
cg15511516_BC11	-0.405679	0.000454924	X	152830942	TSS200;TSS200;TSS200	NSDHL;NSDHL;CETN2	Hypomethylated
cg26146690_BC11	-0.405653	0.0163271	X	154457882	TSS1500	PLXNA3	Hypomethylated
cg21205654_BC11	-0.405583	0.00565938	X	118976803	5UTR;exon_1	LONRF3;LONRF3	Hypomethylated
cg23722334_BC11	-0.405571	0.00205133	X	107272713	NA	NA	Hypomethylated
cg09406238_TC11	-0.405495	0.00198899	X	64395503	TSS200	MTMR8	Hypomethylated
cg14314132_TC21	-0.405417	0.000453705	X	119852991	TSS200;TSS200	UPF3B;UPF3B	Hypomethylated
cg08087911_BC21	-0.405396	0.00768238	X	101051888	5UTR;exon_1;5UTR;exon_1;5UTR;exon_1;5UTR;exon_1	TRMT2B;TRMT2B;TRMT2B;TRMT2B;TRMT2B;TRMT2B;TRMT2B;TRMT2B	Hypomethylated
cg14071112_BC21	-0.405305	0.0347322	X	38562250	NA	NA	Hypomethylated
cg20971536_BC21	-0.405207	0.00156586	X	48676877	NA	NA	Hypomethylated
cg05835545_TC11	-0.405181	0.00550929	X	80809504	exon_1;5UTR	BRWD3;BRWD3	Hypomethylated
cg03219705_TC11	-0.405149	0.00157268	X	38561325	TSS1500	TSPAN7	Hypomethylated
cg25127732_TC21	-0.405125	0.00903096	X	21658574	TSS1500	KLHL34	Hypomethylated
cg24139739_TC21	-0.405119	0.0218381	X	68828975	TSS200	EFNB1	Hypomethylated
cg16567137_TC21	-0.405101	0.000321716	X	102155942	5UTR;exon_1;TSS200	BEX5;BEX5;BEX5	Hypomethylated
cg13815872_BC21	-0.404895	0.00256527	X	47145491	exon_1;5UTR;exon_1;TSS1500	NDUFB11;NDUFB11;RBM10;NDUFB11	Hypomethylated
cg12403148_TC21	-0.404882	0.0055368	X	155613057	TSS200;TSS200	TMLHE;TMLHE	Hypomethylated
cg26857803_BC11	-0.404873	0.00914586	X	147911929	5UTR;exon_1;5UTR;exon_1;5UTR;exon_1;5UTR;exon_1;5UTR;exon_1;exon_1;exon_1;TSS200;TSS200;TSS200;TSS200	FMR1;FMR1;FMR1;FMR1;FMR1;FMR1;FMR1;FMR1;FMR1;FMR1;FMR1;FMR1;FMR1-AS1;FMR1-AS1;FMR1-AS1;FMR1-AS1	Hypomethylated
cg03890843_BC11	-0.404818	0.0444647	X	135973753	exon_2;5UTR;exon_1;5UTR	MMGT1;MMGT1;MMGT1;MMGT1	Hypomethylated
cg18093711_TC21	-0.404808	0.00198897	X	154398137	5UTR;exon_1;5UTR;exon_1;5UTR;exon_1;TSS1500;TSS1500;TSS1500	RPL10;RPL10;RPL10;RPL10;RPL10;RPL10;RPL10;RPL10;RPL10	Hypomethylated
cg21159768_TC11	-0.404623	0.00187973	X	54808413	5UTR;exon_1;TSS1500	MAGED2;MAGED2;MAGED2	Hypomethylated
cg12298823_TC11	-0.404592	0.00518814	X	48958482	TSS1500;TSS1500;TSS1500;TSS200	OTUD5;OTUD5;OTUD5;OTUD5	Hypomethylated
cg12217778_TC21	-0.404475	0.00205775	X	48508788	exon_1;TSS1500;TSS1500;TSS1500;TSS1500;TSS1500	PORCN-DT;PORCN;PORCN;PORCN;PORCN;PORCN	Hypomethylated
cg22646149_TC21	-0.404242	0.000168768	X	49191422	NA	NA	Hypomethylated
cg04960964_TC21	-0.404181	0.00250835	X	153411925	NA	NA	Hypomethylated
cg05424879_TC11	-0.404051	0.0466512	X	154490837	TSS1500;TSS1500;TSS1500	SLC10A3;SLC10A3;SLC10A3	Hypomethylated
cg15771597_TC21	-0.403945	0.000836898	X	48509592	5UTR;exon_2;TSS200;TSS1500	PORCN;PORCN;PORCN;PORCN-DT	Hypomethylated
cg09789426_TC11	-0.403935	0.015041	X	102745770	TSS1500;TSS1500	BHLHB9;BHLHB9	Hypomethylated
cg00428314_BC21	-0.403914	0.00414941	X	119574867	NA	NA	Hypomethylated
cg14314451_TC21	-0.40389	0.000192292	X	63560973	exon_1;exon_1;exon_1;exon_1;exon_1;exon_1	LINC01278;LINC01278;LINC01278;LINC01278;LINC01278;LINC01278	Hypomethylated
cg20306002_BC11	-0.403745	0.00681454	X	23783140	TSS200;TSS200	SAT1;SAT1	Hypomethylated
cg17970282_TC21	-0.403614	0.000322371	X	71492960	exon_1;TSS1500	TAF1;INGX	Hypomethylated
cg27372502_TC11	-0.403604	0.0215391	X	101932126	TSS200;TSS200;TSS200;TSS200	ZMAT1;ZMAT1;ZMAT1;ZMAT1	Hypomethylated
cg05414241_TC11	-0.403594	0.00381668	X	51497207	TSS1500	NUDT11	Hypomethylated
cg08282969_TC11	-0.403559	0.00046051	X	123860041	TSS1500;TSS200;TSS200	XIAP;XIAP;XIAP	Hypomethylated
cg03691313_TC11	-0.403525	0.000544041	X	154374694	TSS200;TSS200	FLNA;FLNA	Hypomethylated
cg15715844_BC21	-0.403405	0.00525264	X	119235826	TSS1500;TSS1500	PGRMC1;PGRMC1	Hypomethylated
cg22343001_BC21	-0.40334	0.00954809	X	101659863	TSS200;TSS200;TSS200	ARMCX2;ARMCX2;ARMCX2	Hypomethylated
cg04596655_BC21	-0.403323	0.0160893	X	129522791	NA	NA	Hypomethylated
cg15815114_BC21	-0.403256	0.00177027	X	120561372	exon_1;TSS1500;TSS1500	CUL4B;CUL4B;CUL4B	Hypomethylated
cg07136872_TC11	-0.403189	0.0263244	X	125203968	5UTR;exon_1	TENM1;TENM1	Hypomethylated
cg26674826_TC11	-0.403154	0.012044	X	135973951	5UTR;exon_1;exon_1;5UTR	MMGT1;MMGT1;MMGT1;MMGT1	Hypomethylated
cg02454670_TC11	-0.403118	0.00427874	X	107825819	TSS200;TSS200	MID2;MID2	Hypomethylated
cg20057595_BC21	-0.403116	0.000166697	X	30889610	TSS1500	TAB3	Hypomethylated
cg10581449_TC21	-0.403083	0.00111053	X	51495929	NA	NA	Hypomethylated
cg16680922_BC11	-0.402906	0.0194027	X	23743375	TSS200;TSS200;TSS200	ACOT9;ACOT9;ACOT9	Hypomethylated
cg04754076_TC21	-0.402895	0.00465111	X	153334003	TSS1500;TSS200;TSS200	MIR12129;ZNF275;ZNF275	Hypomethylated
cg21860846_BC21	-0.402827	0.00386726	X	47651108	TSS1500;TSS1500;TSS1500	ELK1;ELK1;ELK1	Hypomethylated
cg02921434_TC11	-0.402552	0.000694778	X	147911915	TSS200;TSS200;TSS200;TSS200;TSS200;TSS200;TSS200;TSS200;TSS200;TSS200;TSS200	FMR1;FMR1;FMR1;FMR1;FMR1;FMR1;FMR1;FMR1-AS1;FMR1-AS1;FMR1-AS1;FMR1-AS1	Hypomethylated
cg17849117_BC11	-0.402466	0.0167719	X	53686938	TSS1500	HUWE1	Hypomethylated
cg10201390_TC11	-0.402359	0.00495914	X	37847683	TSS200	DYNLT3	Hypomethylated
cg27011073_BC11	-0.40229	0.0306808	X	48071682	TSS200;TSS1500;TSS200;TSS200	ZNF630;ZNF630;ZNF630;ZNF630	Hypomethylated
cg04345928_TC11	-0.402212	0.0111586	X	38561530	TSS200	TSPAN7	Hypomethylated
cg03711046_BC21	-0.402178	0.000276481	X	48956943	NA	NA	Hypomethylated
cg01003197_TC21	-0.402063	0.0410784	X	68434083	TSS1500	OPHN1	Hypomethylated
cg05441864_BC21	-0.402039	0.00808672	X	109733664	exon_1;TSS1500;TSS1500;TSS1500;TSS1500	LOC105373311;ACSL4;ACSL4;ACSL4;ACSL4	Hypomethylated
cg09056691_BC11	-0.401935	0.00284807	X	154805561	TSS200;TSS200;TSS200;TSS200	MPP1;MPP1;MPP1;MPP1	Hypomethylated
cg14737574_BC21	-0.401915	0.00922473	X	135344587	TSS1500;TSS1500;TSS1500	ZNF449;ZNF75D;ZNF75D	Hypomethylated
cg13489005_TC21	-0.401743	0.0203672	X	63755282	TSS200;TSS200;TSS200;TSS200;TSS200;TSS200;TSS200;TSS200;TSS200;TSS200;TSS200;TSS200;TSS200;TSS200;TSS200;TSS200;TSS200;TSS200;TSS200;TSS200;TSS200;TSS200	ARHGEF9;ARHGEF9;ARHGEF9;ARHGEF9;ARHGEF9;ARHGEF9;ARHGEF9;ARHGEF9;ARHGEF9;ARHGEF9;ARHGEF9;ARHGEF9;ARHGEF9;ARHGEF9;ARHGEF9;ARHGEF9;ARHGEF9;ARHGEF9;ARHGEF9;ARHGEF9;ARHGEF9;ARHGEF9	Hypomethylated
cg20340631_TC21	-0.401671	0.00458814	X	72713834	exon_1;exon_1;exon_1	PHKA1;PHKA1;PHKA1	Hypomethylated
cg15536651_TC11	-0.401635	0.0119562	X	101291365	TSS200	TAF7L	Hypomethylated
cg06579087_TC11	-0.401526	0.00133308	X	23783174	5UTR;exon_1;exon_1	SAT1;SAT1;SAT1	Hypomethylated
cg12239365_TC11	-0.401505	0.00177106	X	51332938	5UTR;exon_1;5UTR;exon_2	NUDT10;NUDT10;NUDT10;NUDT10	Hypomethylated
cg02871887_TC21	-0.401452	0.00016618	X	154398114	5UTR;exon_1;5UTR;exon_1;5UTR;exon_1;TSS1500;TSS1500;TSS1500	RPL10;RPL10;RPL10;RPL10;RPL10;RPL10;RPL10;RPL10;RPL10	Hypomethylated
cg05193149_BC21	-0.401445	0.0148488	X	54529958	TSS1500;TSS1500	GNL3L;GNL3L	Hypomethylated
cg27474516_TC11	-0.401125	0.0120406	X	129655128	TSS200	APLN	Hypomethylated
cg02161919_BC11	-0.401058	0.0398988	X	18984862	TSS1500	PHKA2	Hypomethylated
cg11320810_BC21	-0.401056	0.00192727	X	118727252	TSS1500	IL13RA1	Hypomethylated
cg12616720_BC21	-0.401053	0.0162178	X	119605833	exon_2;exon_1	NKRF;NKRF	Hypomethylated
cg09418035_BC21	-0.401007	0.00371019	X	50470529	exon_1	DGKK	Hypomethylated
cg13115455_BC11	-0.400959	0.0165687	X	48891379	NA	NA	Hypomethylated
cg03104298_BC11	-0.400926	0.0242018	X	136497065	TSS1500;TSS200	HTATSF1;HTATSF1	Hypomethylated
cg08617833_TC11	-0.400873	0.0351857	X	129523720	TSS1500;TSS1500;TSS1500;TSS1500;TSS1500;TSS1500;TSS1500	SMARCA1;SMARCA1;SMARCA1;SMARCA1;SMARCA1;SMARCA1;SMARCA1	Hypomethylated
cg04455999_TC21	-0.400613	0.00803966	X	120310983	NA	NA	Hypomethylated
cg21173378_TC21	-0.4005	0.00114236	X	154397380	TSS1500;TSS1500;TSS1500;TSS1500;TSS1500;TSS1500	RPL10;RPL10;RPL10;RPL10;RPL10;RPL10	Hypomethylated
cg13014545_BC11	-0.40048	0.0145897	X	78104252	5UTR;exon_1	PGK1;PGK1	Hypomethylated
cg12620265_BC21	-0.400477	0.012993	X	54529996	TSS1500;TSS1500	GNL3L;GNL3L	Hypomethylated
cg01461762_BC21	-0.40044	0.000144567	X	101408482	TSS1500;TSS1500	GLA;GLA	Hypomethylated
cg04550935_BC11	-0.400315	0.00975332	X	129905974	TSS200;TSS200	UTP14A;UTP14A	Hypomethylated
cg12646252_TC11	-0.400227	0.00168176	X	100410327	TSS200;TSS200;TSS200	PCDH19;PCDH19;PCDH19	Hypomethylated
cg13072112_BC21	-0.400227	0.0472254	X	140506435	TSS1500	SOX3	Hypomethylated
cg09966745_TC21	-0.4002	0.000460014	X	72714365	TSS200;TSS200;TSS200	PHKA1;PHKA1;PHKA1	Hypomethylated
cg27092257_BC21	-0.400009	0.00413263	X	56565493	exon_1	UBQLN2	Hypomethylated
cg05034175_TC21	-0.400001	0.000105699	X	135099079	TSS1500	SMIM10L2B	Hypomethylated
cg27153461_BC21	-0.399835	0.0041636	X	68829848	exon_1	EFNB1	Hypomethylated
cg09790289_BC11	-0.399761	0.00529204	X	78104063	TSS200	PGKÂ1.00	Hypomethylated
cg18307604_TC21	-0.399755	0.00128226	X	120469366	TSS200;TSS200;TSS200	LAMP2;LAMP2;LAMP2	Hypomethylated
cg08065501_BC21	-0.399698	0.000989382	X	48898433	5UTR;exon_1;TSS200;TSS1500;TSS1500;TSS1500;TSS1500	PQBP1;PQBP1;PQBP1;TIMM17B;TIMM17B;TIMM17B;TIMM17B	Hypomethylated
cg27296089_TC11	-0.399349	0.0271828	X	119758075	TSS1500	SOWAHD	Hypomethylated
cg20104776_TC21	-0.399261	0.00524113	X	141176991	exon_1	LDOC1	Hypomethylated
cg12942133_TC21	-0.399255	0.0135071	X	132489998	5UTR;exon_1;5UTR;exon_1;5UTR;exon_1;5UTR;exon_1;5UTR;exon_1;5UTR;exon_1;5UTR;exon_1;5UTR;exon_1;5UTR;exon_1;5UTR;exon_1;5UTR;exon_1;TSS1500;TSS1500;TSS1500;TSS1500;TSS1500;TSS1500;TSS1500;TSS1500;TSS1500;TSS1500;TSS1500;TSS1500	MBNL3;MBNL3;MBNL3;MBNL3;MBNL3;MBNL3;MBNL3;MBNL3;MBNL3;MBNL3;MBNL3;MBNL3;MBNL3;MBNL3;MBNL3;MBNL3;MBNL3;MBNL3;MBNL3;MBNL3;MBNL3;MBNL3;MBNL3;MBNL3;MBNL3;MBNL3;MBNL3;MBNL3;MBNL3;MBNL3;MBNL3;MBNL3;MBNL3;MBNL3	Hypomethylated
cg16639627_TC21	-0.39921	0.00272248	X	84502406	5UTR;exon_1;5UTR;exon_1;5UTR;exon_1	HDX;HDX;HDX;HDX;HDX;HDX	Hypomethylated
cg12447182_BC11	-0.399088	0.0274074	X	69616013	TSS200;TSS200;TSS200;TSS200;TSS200	EDA;EDA;EDA;EDA;EDA	Hypomethylated
cg13510054_BC21	-0.39889	0.000609274	X	100409527	exon_1;5UTR;exon_1;5UTR;exon_1;5UTR	PCDH19;PCDH19;PCDH19;PCDH19;PCDH19;PCDH19	Hypomethylated
cg14006678_TC21	-0.398857	0.0138422	X	48957602	exon_1;5UTR;exon_1;5UTR;exon_1;5UTR	OTUD5;OTUD5;OTUD5;OTUD5;OTUD5;OTUD5	Hypomethylated
cg10030436_TC21	-0.398809	0.000189241	X	48898350	5UTR;exon_1;TSS200;TSS1500;TSS1500;TSS1500;TSS1500	PQBP1;PQBP1;PQBP1;TIMM17B;TIMM17B;TIMM17B;TIMM17B	Hypomethylated
cg01543116_TC11	-0.398802	0.00499503	X	100929279	TSS1500	XKRX	Hypomethylated
cg23390865_TC21	-0.398677	0.000808848	X	47658617	TSS1500	UXT-AS1	Hypomethylated
cg24780240_TC11	-0.398579	0.0147704	X	68832566	NA	NA	Hypomethylated
cg07386410_BC11	-0.398482	0.00604818	X	55489318	5UTR;exon_2	USP51;USP51	Hypomethylated
cg19355911_TC11	-0.398374	0.00638813	X	12791207	TSS1500;TSS1500	PRPS2;PRPS2	Hypomethylated
cg17835180_BC21	-0.398337	0.00152852	X	12977473	NA	NA	Hypomethylated
cg13723766_TC11	-0.398192	0.0474036	X	119605872	exon_2;exon_1	NKRF;NKRF	Hypomethylated
cg00904184_BC11	-0.398024	0.000176239	X	64206016	TSS1500	AMER1	Hypomethylated
cg14479037_BC21	-0.397636	0.00126023	X	106999412	NA	NA	Hypomethylated
cg27609342_BC11	-0.397365	0.0269978	X	74925415	5UTR;exon_1	NEXMIF;NEXMIF	Hypomethylated
cg11072201_TC21	-0.39734	0.000448181	X	109732934	exon_1	LOC105373311	Hypomethylated
cg20514061_BC21	-0.397222	0.00178746	X	107826108	5UTR;exon_1;5UTR;exon_1	MID2;MID2;MID2;MID2	Hypomethylated
cg19137564_TC21	-0.397206	0.000586671	X	152637997	5UTR;exon_1	GABRQ;GABRQ	Hypomethylated
cg15027606_TC21	-0.397146	0.00224279	X	53048637	TSS200	GPR173	Hypomethylated
cg21489390_BC21	-0.396931	0.0039591	X	130109831	NA	NA	Hypomethylated
cg27092256_BC21	-0.396864	0.000321293	X	56565474	exon_1	UBQLN2	Hypomethylated
cg09134165_BC11	-0.396731	0.00274118	X	47145512	exon_1;TSS1500;TSS200	RBM10;NDUFB11;NDUFB11	Hypomethylated
cg05849149_BC11	-0.396549	0.00421698	X	68828381	TSS1500	EFNB1	Hypomethylated
cg01817069_TC21	-0.396355	0.000826825	X	129952999	NA	NA	Hypomethylated
cg09012881_BC21	-0.396252	0.000580058	X	47362113	NA	NA	Hypomethylated
cg05196026_BC21	-0.396245	0.0469622	X	138710934	exon_1;TSS1500	FGF13;FGF13-AS1	Hypomethylated
cg23374711_TC21	-0.39618	0.00773685	X	21940494	TSS1500;TSS1500	SMS;SMS	Hypomethylated
cg17058724_BC11	-0.396044	0.009809	X	135032317	TSS200	RTL8C	Hypomethylated
cg23690264_TC11	-0.395967	0.0110249	X	143634093	NA	NA	Hypomethylated
cg06783548_TC11	-0.39591	0.0291225	X	47620037	TSS200;TSS200	SYN1;SYN1	Hypomethylated
cg04828704_TC21	-0.395727	0.00346092	X	107826970	NA	NA	Hypomethylated
cg20793193_BC11	-0.395708	0.00192544	X	49200402	TSS1500	SYP	Hypomethylated
cg16104634_TC21	-0.395509	0.000337541	X	30309377	exon_1;5UTR	NR0B1;NR0B1	Hypomethylated
cg19928247_BC21	-0.395502	0.00206475	X	103628866	TSS200;TSS200	TCEAL1;TCEAL1	Hypomethylated
cg08656747_TC21	-0.395486	0.000203161	X	47836770	TSS200;TSS200;TSS200;TSS200;TSS200;TSS200	ZNF81;ZNF81;ZNF81;ZNF81;ZNF81;ZNF81	Hypomethylated
cg04575501_BC21	-0.395453	0.00455547	X	47483264	exon_1;TSS1500;TSS1500;TSS1500;TSS200;TSS200;TSS200;TSS200;TSS200;TSS200;TSS200;TSS200;TSS200;TSS200;TSS200;TSS200;TSS200	LINC01560;ZNF41;ZNF41;ZNF41;ZNF41;ZNF41;ZNF41;ZNF41;ZNF41;ZNF41;ZNF41;ZNF41;ZNF41;ZNF41;ZNF41;ZNF41;ZNF41	Hypomethylated
cg10723556_TC21	-0.395231	0.000186433	X	49269183	TSS1500;TSS1500	PPP1R3F;PPP1R3F	Hypomethylated
cg06455206_TC21	-0.394978	0.000321123	X	49878828	TSS1500	USP27X	Hypomethylated
cg16515238_BC11	-0.394874	0.00296818	X	120311054	NA	NA	Hypomethylated
cg02732801_TC21	-0.394692	0.0085542	X	152897784	TSS1500;TSS1500	ZNF185;ZNF185	Hypomethylated
cg05059648_BC11	-0.394423	0.0323691	X	104112263	TSS1500;TSS1500	ZCCHC18;ZCCHC18	Hypomethylated
cg00623388_BC21	-0.39438	0.011693	X	129982248	TSS1500;TSS1500;TSS1500	BCORL1;BCORL1;BCORL1	Hypomethylated
cg00996177_BC11	-0.394345	0.00701304	X	38327457	exon_1;5UTR;exon_1;5UTR;exon_1;5UTR;exon_1;5UTR;exon_1;5UTR;exon_1;5UTR;exon_1;5UTR;exon_1;5UTR;exon_1;exon_1;exon_1;exon_1;exon_1;TSS1500;TSS1500	RPGR;RPGR;RPGR;RPGR;RPGR;RPGR;RPGR;RPGR;RPGR;RPGR;RPGR;RPGR;RPGR;RPGR;RPGR;RPGR;RPGR;RPGR;RPGR;RPGR;RPGR;RPGR;RPGR	Hypomethylated
cg03900860_TC11	-0.394155	0.00100276	X	120604089	TSS1500;TSS200	MCTS1;MCTS1	Hypomethylated
cg25321762_TC11	-0.394133	0.0133842	X	46545499	exon_1;TSS200;TSS200;TSS200	ZNF674-AS1;ZNF674;ZNF674;ZNF674	Hypomethylated
cg21019788_TC11	-0.393973	0.00362526	X	48697118	NA	NA	Hypomethylated
cg25897349_TC11	-0.393972	0.00198696	X	154751232	TSS200;TSS200;TSS200	GAB3;GAB3;GAB3	Hypomethylated
cg00622384_TC11	-0.393929	0.00618165	X	119791672	TSS200	RPL39	Hypomethylated
cg13574945_TC11	-0.393772	0.00605089	X	48957318	exon_1;exon_1;exon_1	OTUD5;OTUD5;OTUD5	Hypomethylated
cg19528502_TC11	-0.393636	0.0208742	X	101408188	TSS200;TSS200;TSS1500;TSS1500	HNRNPH2;HNRNPH2;GLA;GLA	Hypomethylated
cg06408533_TC21	-0.39355	0.00132662	X	68647510	TSS200;TSS200	STARD8;STARD8	Hypomethylated
cg08783090_TC11	-0.393439	0.00318111	X	151974653	exon_1;5UTR	GABRE;GABRE	Hypomethylated
cg18636716_BC11	-0.393201	0.00172464	X	48597447	TSS200;TSS200;TSS200;TSS200;TSS200	WDR13;WDR13;WDR13;WDR13;WDR13	Hypomethylated
cg14460470_BC21	-0.393166	0.0112945	X	103687557	TSS1500;TSS1500;TSS1500;TSS1500;TSS1500;TSS1500;TSS1500;TSS1500	MORF4L2;MORF4L2;MORF4L2;MORF4L2;MORF4L2;MORF4L2;MORF4L2;MORF4L2	Hypomethylated
cg27529214_BC21	-0.393052	0.0293989	X	123961426	5UTR;exon_1;5UTR;exon_1;5UTR;exon_1;5UTR;exon_1;5UTR;exon_1;TSS1500;TSS1500;TSS1500;TSS1500;TSS1500;TSS1500;TSS200	STAG2;STAG2;STAG2;STAG2;STAG2;STAG2;STAG2;STAG2;STAG2;STAG2;STAG2;STAG2;STAG2;STAG2;STAG2;STAG2;STAG2-AS1	Hypomethylated
cg27029618_BC21	-0.392807	0.000426476	X	49184540	NA	NA	Hypomethylated
cg22464151_BC21	-0.392723	0.00868768	X	137566427	5UTR;exon_1;5UTR;exon_1	ZIC3;ZIC3;ZIC3;ZIC3	Hypomethylated
cg27211599_BC21	-0.392682	0.00122938	X	75274633	exon_1;exon_1;exon_1	UPRT;UPRT;UPRT	Hypomethylated
cg24608181_TC11	-0.392566	0.0281015	X	149631846	TSS200;TSS200;TSS200;TSS200	TMEM185A;TMEM185A;TMEM185A;TMEM185A	Hypomethylated
cg27011077_TC11	-0.392512	0.0149377	X	48071754	TSS200;TSS1500;TSS200;TSS200	ZNF630;ZNF630;ZNF630;ZNF630	Hypomethylated
cg17155577_TC11	-0.392421	0.0211484	X	110002254	TSS1500;TSS1500;TSS1500;TSS1500;TSS1500	TMEM164;TMEM164;TMEM164;TMEM164;TMEM164	Hypomethylated
cg08697944_TC21	-0.392419	0.00203921	X	51894749	exon_3	MAGED1	Hypomethylated
cg25576048_BC21	-0.392272	0.000909696	X	101550533	TSS200	ARMCX1	Hypomethylated
cg01445307_BC21	-0.392197	0.000941008	X	21941402	NA	NA	Hypomethylated
cg22569627_TC21	-0.392159	0.000829261	X	120251756	NA	NA	Hypomethylated
cg07223177_TC21	-0.392121	0.00359924	X	46574763	exon_1	CHST7	Hypomethylated
cg27781689_BC21	-0.392111	0.00061901	X	155027974	NA	NA	Hypomethylated
cg24536689_TC11	-0.392011	0.000246508	X	17655640	NA	NA	Hypomethylated
cg13156574_TC21	-0.391988	0.0158558	X	130268337	NA	NA	Hypomethylated
cg07069575_BC21	-0.391855	0.0127817	X	49923704	5UTR;exon_2	CLCN5;CLCN5	Hypomethylated
cg00240113_BC11	-0.391661	0.0244667	X	137566082	TSS200;TSS200	ZIC3;ZIC3	Hypomethylated
cg04010032_TC21	-0.391489	0.0102552	X	130110656	5UTR;exon_1;TSS200	ELF4;ELF4;ELF4	Hypomethylated
cg12171481_TC21	-0.391399	0.0118709	X	30889575	TSS1500	TAB3	Hypomethylated
cg03894002_TC11	-0.391378	0.039286	X	70444749	TSS200	DLG3	Hypomethylated
cg03460558_TC21	-0.391178	0.0091688	X	129523496	TSS200;TSS200;TSS200;TSS200;TSS200;TSS200;TSS200	SMARCA1;SMARCA1;SMARCA1;SMARCA1;SMARCA1;SMARCA1;SMARCA1	Hypomethylated
cg25165659_TC11	-0.391086	0.0122618	X	119574150	TSS1500;TSS1500;TSS1500	UBE2A;UBE2A;UBE2A	Hypomethylated
cg27010212_BC21	-0.390952	0.000222352	X	48004190	TSS200;TSS1500;TSS1500;TSS1500	SPACA5;ZNF182;ZNF182;ZNF182	Hypomethylated
cg17220866_TC21	-0.390935	0.000380338	X	37847043	NA	NA	Hypomethylated
cg27370294_BC21	-0.390897	0.000105779	X	101617555	5UTR;exon_2;5UTR;exon_2;exon_2;exon_2	ARMCX6;ARMCX6;ARMCX6;ARMCX6;ARMCX6;ARMCX6	Hypomethylated
cg15170964_BC21	-0.390859	0.000688447	X	38561165	TSS1500	TSPAN7	Hypomethylated
cg16510200_TC11	-0.390771	0.0170439	X	11111216	TSS200;TSS200;TSS200	HCCS;HCCS;HCCS	Hypomethylated
cg08955276_TC11	-0.390768	0.0102822	X	68499185	NA	NA	Hypomethylated
cg09720420_BC21	-0.390614	0.00523569	X	143634358	5UTR;exon_1	SLITRK4;SLITRK4	Hypomethylated
cg27144194_TC21	-0.39057	0.0156913	X	67546751	exon_1;5UTR;exon_1;exon_1;exon_1;exon_1	AR;AR;AR;AR;AR;AR	Hypomethylated
cg08964402_BC11	-0.390507	0.0268233	X	120250554	TSS1500;TSS1500	ZBTB33;ZBTB33	Hypomethylated
cg26801383_TC21	-0.390481	0.00251863	X	120469478	TSS200;TSS200;TSS200	LAMP2;LAMP2;LAMP2	Hypomethylated
cg05747459_TC11	-0.390388	0.0402476	X	21375188	NA	NA	Hypomethylated
cg09347151_BC21	-0.390329	0.00153106	X	135421615	TSS1500	SMIM10L2A	Hypomethylated
cg25123033_TC11	-0.39019	0.0204903	X	153794429	TSS1500;TSS200;TSS200;TSS200;TSS200	SSR4;SSR4;SSR4;IDH3G;IDH3G	Hypomethylated
cg18386008_TC21	-0.390158	0.0004977	X	101098042	TSS200;TSS200	CENPI;CENPI	Hypomethylated
cg13024202_TC11	-0.38989	0.00761191	X	118116790	5UTR;exon_1;5UTR;exon_1;5UTR;exon_1	KLHL13;KLHL13;KLHL13;KLHL13;KLHL13;KLHL13	Hypomethylated
cg17995340_BC21	-0.389518	0.00595344	X	132490366	TSS1500;TSS1500;TSS1500;TSS1500;TSS1500;TSS1500;TSS1500;TSS1500;TSS1500;TSS1500;TSS1500;TSS1500;TSS1500;TSS1500;TSS1500;TSS1500;TSS1500;TSS1500;TSS1500;TSS1500;TSS1500;TSS1500;TSS1500	MBNL3;MBNL3;MBNL3;MBNL3;MBNL3;MBNL3;MBNL3;MBNL3;MBNL3;MBNL3;MBNL3;MBNL3;MBNL3;MBNL3;MBNL3;MBNL3;MBNL3;MBNL3;MBNL3;MBNL3;MBNL3;MBNL3;MBNL3	Hypomethylated
cg26807533_TC21	-0.389464	0.0024364	X	129905735	TSS1500;TSS1500	UTP14A;UTP14A	Hypomethylated
cg19797013_TC21	-0.389456	0.000224345	X	104166765	5UTR;exon_1	FAM199X;FAM199X	Hypomethylated
cg02095995_BC21	-0.389449	0.00160052	X	139692080	NA	NA	Hypomethylated
cg02148711_TC21	-0.389429	0.000616389	X	77786073	exon_1;5UTR;exon_1;5UTR	ATRX;ATRX;ATRX;ATRX	Hypomethylated
cg22561883_TC11	-0.38939	0.000868575	X	153470564	exon_1;5UTR;exon_1;5UTR;exon_2;5UTR;exon_2;exon_1;exon_2	HAUS7;HAUS7;HAUS7;HAUS7;HAUS7;HAUS7;HAUS7;HAUS7;HAUS7	Hypomethylated
cg25078813_TC21	-0.389385	0.00166907	X	139205492	TSS1500;TSS1500;TSS1500	FGF13;FGF13;FGF13	Hypomethylated
cg11637006_TC11	-0.389365	0.0310566	X	19887417	exon_1;5UTR;exon_1;5UTR;exon_1;5UTR;exon_1;5UTR	SH3KBP1;SH3KBP1;SH3KBP1;SH3KBP1;SH3KBP1;SH3KBP1;SH3KBP1;SH3KBP1	Hypomethylated
cg07717498_TC21	-0.389361	0.0116781	X	50814361	TSS200;TSS200;TSS200	SHROOM4;SHROOM4;SHROOM4	Hypomethylated
cg06185870_TC11	-0.389227	0.00647903	X	54639974	NA	NA	Hypomethylated
cg27773548_TC11	-0.389218	0.00607423	X	154444374	NA	NA	Hypomethylated
cg08496601_TC21	-0.389164	0.00694176	X	48522032	NA	NA	Hypomethylated
cg11458217_BC11	-0.389089	0.0131431	X	134990992	5UTR;exon_1	SMIM10;SMIM10	Hypomethylated
cg22653685_BC21	-0.389045	0.0190415	X	74536262	NA	NA	Hypomethylated
cg01120006_TC11	-0.388978	0.0311376	X	48911065	NA	NA	Hypomethylated
cg26895603_BC21	-0.388967	0.000322605	X	34657423	TSS200	TMEM47	Hypomethylated
cg05632132_BC21	-0.388951	0.00380063	X	40403396	NA	NA	Hypomethylated
cg18503052_TC21	-0.38888	0.00206666	X	49171691	TSS1500	PLP2	Hypomethylated
cg27661224_TC11	-0.388837	0.00179987	X	141177074	exon_1;5UTR	LDOC1;LDOC1	Hypomethylated
cg05400670_BC21	-0.388692	0.000817473	X	68647490	TSS200;TSS200	STARD8;STARD8	Hypomethylated
cg27519679_BC21	-0.388381	0.00284799	X	130165559	exon_1;exon_1;exon_1;exon_1	AIFM1;AIFM1;AIFM1;AIFM1	Hypomethylated
cg02179880_TC21	-0.388358	0.0237471	X	48597920	5UTR;exon_1;5UTR;exon_1;exon_1	WDR13;WDR13;WDR13;WDR13;WDR13	Hypomethylated
cg08695223_TC21	-0.388159	0.0128665	X	135985634	exon_1;5UTR;exon_2;5UTR;exon_2;5UTR;exon_2;exon_1	SLC9A6;SLC9A6;SLC9A6;SLC9A6;SLC9A6;SLC9A6;SLC9A6;SLC9A6	Hypomethylated
cg17920241_BC11	-0.38812	0.0173719	X	149505448	TSS200;TSS200;TSS200;TSS200	IDS;IDS;IDS;IDS	Hypomethylated
cg23954206_BC11	-0.388012	0.00504806	X	48004042	TSS1500;TSS200;TSS200;TSS200	SPACA5;ZNF182;ZNF182;ZNF182	Hypomethylated
cg17242918_BC21	-0.387972	0.00882244	X	120015897	TSS1500	RHOXF1P1	Hypomethylated
cg18011534_TC21	-0.38792	0.00131212	X	49074463	3UTR;exon_11;3UTR;exon_12;TSS1500	WDR45;WDR45;WDR45;WDR45;PRAF2	Hypomethylated
cg00458505_BC11	-0.38785	0.00932024	X	17375326	5UTR;exon_1;5UTR;exon_1	NHS;NHS;NHS;NHS	Hypomethylated
cg16091746_TC21	-0.38755	0.000595551	X	155216261	TSS200;TSS200;TSS200	VBP1;VBP1;VBP1	Hypomethylated
cg10306780_TC21	-0.387506	0.00688987	X	48540030	NA	NA	Hypomethylated
cg01191902_TC11	-0.387401	0.00442302	X	49074192	TSS200	PRAF2	Hypomethylated
cg20804103_BC21	-0.387399	0.0361368	X	110002095	TSS1500;TSS1500;TSS1500;TSS1500;TSS1500	TMEM164;TMEM164;TMEM164;TMEM164;TMEM164	Hypomethylated
cg03993368_TC21	-0.387004	0.000818966	X	135345131	TSS1500;TSS1500	ZNF75D;ZNF75D	Hypomethylated
cg24376537_TC21	-0.386945	0.00108312	X	70445253	exon_1	DLG3	Hypomethylated
cg27207144_TC11	-0.386862	0.00037291	X	154398159	5UTR;exon_1;5UTR;exon_1;5UTR;exon_1;TSS1500;TSS1500;TSS1500	RPL10;RPL10;RPL10;RPL10;RPL10;RPL10;RPL10;RPL10;RPL10	Hypomethylated
cg12521790_TC11	-0.386848	0.0219567	X	49200234	TSS200	SYP	Hypomethylated
cg04533591_TC21	-0.386761	0.00122477	X	119792165	TSS1500	RPL39	Hypomethylated
cg06333166_BC21	-0.386753	0.000821752	X	48801070	TSS1500;TSS1500;TSS1500;TSS1500;TSS1500;TSS1500;TSS1500;TSS1500;TSS1500;TSS1500	HDAC6;HDAC6;HDAC6;HDAC6;HDAC6;HDAC6;HDAC6;HDAC6;HDAC6;HDAC6	Hypomethylated
cg10102167_TC21	-0.386694	0.00922978	X	119236100	TSS200;TSS200	PGRMC1;PGRMC1	Hypomethylated
cg18799866_TC21	-0.38666	0.000694408	X	46758729	exon_1;exon_1	SLC9A7;SLC9A7	Hypomethylated
cg24779040_BC21	-0.386602	0.00279314	X	53082425	5UTR;exon_1	TSPYL2;TSPYL2	Hypomethylated
cg10403109_TC21	-0.386596	0.00463537	X	151397392	NA	NA	Hypomethylated
cg13243544_TC21	-0.386543	0.00244948	X	136251539	TSS200;TSS200	MAP7D3;MAP7D3	Hypomethylated
cg19635884_TC11	-0.386543	0.0159681	X	109733596	exon_1;TSS1500;TSS1500;TSS1500;TSS1500	LOC105373311;ACSL4;ACSL4;ACSL4;ACSL4	Hypomethylated
cg23277098_TC21	-0.386514	0.000693661	X	65534924	TSS200;TSS200;TSS200;TSS200;TSS200;TSS200;TSS200;TSS200;TSS200;TSS200;TSS200;TSS200;TSS200;TSS200	LAS1L;LAS1L;LAS1L;LAS1L;LAS1L;LAS1L;LAS1L;LAS1L;LAS1L;LAS1L;LAS1L;LAS1L;LAS1L;LAS1L	Hypomethylated
cg03056849_BC21	-0.386184	0.0251393	X	150693210	TSS200;TSS200;TSS200;TSS200;TSS200	MTMR1;MTMR1;MTMR1;MTMR1;MTMR1	Hypomethylated
cg01353788_BC11	-0.385985	0.0154823	X	148500549	TSS200;TSS200;TSS200;TSS200;TSS200	AFF2;AFF2;AFF2;AFF2;AFF2	Hypomethylated
cg05444994_BC21	-0.385958	0.00047353	X	21374206	TSS1500;TSS1500;TSS1500;TSS1500;TSS1500;TSS1500;TSS1500;TSS1500	CNKSR2;CNKSR2;CNKSR2;CNKSR2;CNKSR2;CNKSR2;CNKSR2;CNKSR2	Hypomethylated
cg06776257_BC21	-0.385863	0.0336909	X	153647238	5UTR;exon_1	DUSP9;DUSP9	Hypomethylated
cg16946997_TC21	-0.38569	0.0038472	X	51333478	NA	NA	Hypomethylated
cg15552475_BC21	-0.385582	0.00295532	X	107825861	TSS200;TSS200	MID2;MID2	Hypomethylated
cg25237542_TC11	-0.38529	0.00259488	X	143634675	TSS200	SLITRK4	Hypomethylated
cg22858728_BC21	-0.385233	0.00513365	X	154805874	TSS1500;TSS1500;TSS1500;TSS1500	MPP1;MPP1;MPP1;MPP1	Hypomethylated
cg02627298_BC21	-0.385203	0.00488602	X	135973771	exon_2;5UTR;exon_1;5UTR	MMGT1;MMGT1;MMGT1;MMGT1	Hypomethylated
cg21046413_BC21	-0.385177	0.000596595	X	130165393	NA	NA	Hypomethylated
cg11765710_BC21	-0.384898	0.0175982	X	125203007	NA	NA	Hypomethylated
cg13704387_BC11	-0.384866	0.0403223	X	154397665	TSS1500;TSS1500;TSS1500;TSS1500;TSS1500;TSS1500	RPL10;RPL10;RPL10;RPL10;RPL10;RPL10	Hypomethylated
cg13114305_TC21	-0.384756	0.000455863	X	101191747	NA	NA	Hypomethylated
cg26129200_TC21	-0.384711	0.0026337	X	101931262	NA	NA	Hypomethylated
cg26734875_TC21	-0.384701	0.00353321	X	135974754	TSS1500;TSS1500	MMGT1;MMGT1	Hypomethylated
cg14959801_BC21	-0.384551	0.0106569	X	150363929	NA	NA	Hypomethylated
cg22625945_TC21	-0.384441	0.00616901	X	55717842	5UTR;exon_1;5UTR;exon_1;exon_1;exon_1;exon_1;exon_1;exon_1;exon_1;exon_1;exon_1;exon_1;exon_1	RRAGB;RRAGB;RRAGB;RRAGB;RRAGB;RRAGB;RRAGB;RRAGB;RRAGB;RRAGB;RRAGB;RRAGB;RRAGB;RRAGB	Hypomethylated
cg26333595_BC21	-0.384419	0.0160569	X	135343665	5UTR;exon_1;exon_1;TSS1500	ZNF75D;ZNF75D;ZNF75D;ZNF449	Hypomethylated
cg11291009_TC21	-0.384261	0.0272325	X	63755187	exon_1;TSS200;TSS200;TSS200;TSS200;TSS200;TSS200;TSS200;TSS200;TSS200;TSS200;TSS200;TSS200;TSS200;TSS200;TSS200;TSS200;TSS200;TSS200;TSS200;TSS200;TSS200	ARHGEF9;ARHGEF9;ARHGEF9;ARHGEF9;ARHGEF9;ARHGEF9;ARHGEF9;ARHGEF9;ARHGEF9;ARHGEF9;ARHGEF9;ARHGEF9;ARHGEF9;ARHGEF9;ARHGEF9;ARHGEF9;ARHGEF9;ARHGEF9;ARHGEF9;ARHGEF9;ARHGEF9;ARHGEF9	Hypomethylated
cg22713892_TC21	-0.384124	0.00148429	X	47482761	exon_1;5UTR;exon_1;TSS200;TSS200	LINC01560;ZNF41;ZNF41;ZNF41;ZNF41	Hypomethylated
cg07989438_TC11	-0.383759	0.0224085	X	48911914	exon_1;5UTR;TSS1500;TSS1500;TSS1500;TSS1500;TSS1500;TSS1500;TSS1500	SLC35A2;SLC35A2;SLC35A2;SLC35A2;SLC35A2;SLC35A2;SLC35A2;SLC35A2;SLC35A2	Hypomethylated
cg09923855_BC21	-0.383687	0.0121545	X	136497307	5UTR;exon_1;TSS1500	HTATSF1;HTATSF1;HTATSF1	Hypomethylated
cg18742441_TC11	-0.38363	0.0107131	X	154428876	TSS1500	CH17-340M24.3	Hypomethylated
cg23779047_BC11	-0.383543	0.0132389	X	47366453	NA	NA	Hypomethylated
cg10921219_BC21	-0.383536	0.0095518	X	46836888	TSS200	RP2	Hypomethylated
cg08118341_BC21	-0.383524	0.00858336	X	49074164	TSS200	PRAF2	Hypomethylated
cg27785382_BC21	-0.383343	0.000153435	X	155613043	TSS200;TSS200	TMLHE;TMLHE	Hypomethylated
cg27382931_BC21	-0.383329	0.0222007	X	133415662	TSS200	GPC4	Hypomethylated
cg21593552_BC21	-0.383156	0.00100479	X	136497269	5UTR;exon_1;TSS1500	HTATSF1;HTATSF1;HTATSF1	Hypomethylated
cg27387525_BC11	-0.383109	0.00551206	X	103918882	exon_2;exon_2;TSS1500;TSS1500	TMSB15B-AS1;TMSB15B-AS1;TMSB15B;TMSB15B	Hypomethylated
cg02456309_BC21	-0.383085	0.0240463	X	53049201	5UTR;exon_1	GPR173;GPR173	Hypomethylated
cg22252245_TC21	-0.383008	0.000661403	X	41922638	NA	NA	Hypomethylated
cg13016553_TC21	-0.382993	0.0288568	X	119853052	TSS200;TSS200	UPF3B;UPF3B	Hypomethylated
cg03769817_TC11	-0.38298	0.00701644	X	100411221	TSS1500;TSS1500;TSS1500	PCDH19;PCDH19;PCDH19	Hypomethylated
cg13651586_TC21	-0.382904	0.0200417	X	48911817	TSS200;TSS200;TSS200;TSS200;TSS200;TSS200;TSS200	SLC35A2;SLC35A2;SLC35A2;SLC35A2;SLC35A2;SLC35A2;SLC35A2	Hypomethylated
cg02756511_TC21	-0.382869	0.00148112	X	107450462	NA	NA	Hypomethylated
cg02626719_BC21	-0.382702	0.00354196	X	101659853	TSS200;TSS200;TSS200	ARMCX2;ARMCX2;ARMCX2	Hypomethylated
cg27774970_TC21	-0.382698	0.0132505	X	154487000	TSS1500	UBL4A	Hypomethylated
cg05996419_TC11	-0.38268	0.0293229	X	38804140	5UTR;exon_2;TSS1500	MID1IP1;MID1IP1;MID1IP1-AS1	Hypomethylated
cg26506212_TC11	-0.382614	0.0281615	X	101485288	TSS200;TSS200;TSS200;TSS200;TSS200	ARMCX4;ARMCX4;ARMCX4;ARMCX4;ARMCX4	Hypomethylated
cg14961598_BC11	-0.382508	0.0203321	X	64394977	NA	NA	Hypomethylated
cg11190082_BC11	-0.382396	0.0120418	X	119871747	TSS200;TSS200	NDUFA1;RNF113A	Hypomethylated
cg01086868_BC21	-0.382372	0.00270886	X	67544689	5UTR;exon_1;5UTR;exon_1;5UTR;exon_1;5UTR;exon_1;5UTR;exon_1	AR;AR;AR;AR;AR;AR;AR;AR;AR;AR	Hypomethylated
cg01683788_BC21	-0.382348	0.00950237	X	11759675	5UTR;exon_1	MSL3;MSL3	Hypomethylated
cg13736842_TC11	-0.382268	0.000607224	X	21374850	5UTR;exon_1;5UTR;exon_1;5UTR;exon_1;5UTR;exon_1;5UTR;exon_1;5UTR;exon_1;5UTR;exon_1;5UTR;exon_1	CNKSR2;CNKSR2;CNKSR2;CNKSR2;CNKSR2;CNKSR2;CNKSR2;CNKSR2;CNKSR2;CNKSR2;CNKSR2;CNKSR2;CNKSR2;CNKSR2;CNKSR2;CNKSR2	Hypomethylated
cg24549608_TC11	-0.381898	0.00300062	X	102599444	5UTR;exon_2;5UTR;exon_2;5UTR;exon_2;5UTR;exon_1;TSS200;TSS200;TSS200;TSS200;TSS200	ARMCX5;ARMCX5;ARMCX5;ARMCX5;ARMCX5;ARMCX5;ARMCX5-GPRASP2;ARMCX5-GPRASP2;ARMCX5-GPRASP2;ARMCX5-GPRASP2;ARMCX5;ARMCX5;ARMCX5	Hypomethylated
cg17592148_TC11	-0.381859	0.00417037	X	106726726	5UTR;exon_1	RNF128;RNF128	Hypomethylated
cg27184990_BC21	-0.381785	0.000805866	X	71910288	TSS1500	NHSL2	Hypomethylated
cg26039373_BC21	-0.381764	0.00256592	X	38220408	NA	NA	Hypomethylated
cg17740541_BC11	-0.381751	0.00464464	X	70290262	TSS1500;TSS1500;TSS1500;TSS1500;TSS1500;TSS1500	PDZD11;PDZD11;PDZD11;PDZD11;PDZD11;PDZD11	Hypomethylated
cg27773546_TC11	-0.381645	0.00149602	X	154444355	NA	NA	Hypomethylated
cg27471304_TC11	-0.381644	0.01804	X	125205929	NA	NA	Hypomethylated
cg20484507_BC11	-0.38163	0.000699956	X	21374499	5UTR;exon_1;5UTR;exon_1;5UTR;exon_1;5UTR;exon_1;5UTR;exon_1;5UTR;exon_1;5UTR;exon_1;5UTR;exon_1	CNKSR2;CNKSR2;CNKSR2;CNKSR2;CNKSR2;CNKSR2;CNKSR2;CNKSR2;CNKSR2;CNKSR2;CNKSR2;CNKSR2;CNKSR2;CNKSR2;CNKSR2;CNKSR2	Hypomethylated
cg23417743_BC11	-0.381603	0.0127086	X	129952862	NA	NA	Hypomethylated
cg25571060_BC11	-0.381539	0.0209276	X	69165538	TSS200;TSS200;TSS200;TSS200;TSS200	PJA1;PJA1;PJA1;PJA1;PJA1	Hypomethylated
cg16890879_TC11	-0.381376	0.00932107	X	25011512	NA	NA	Hypomethylated
cg01716666_BC21	-0.381355	0.00633477	X	119943685	exon_1;5UTR	NKAP;NKAP	Hypomethylated
cg27292235_BC11	-0.381273	0.0227986	X	154805556	TSS200;TSS200;TSS200;TSS200	MPP1;MPP1;MPP1;MPP1	Hypomethylated
cg08104711_TC21	-0.381052	0.000130592	X	49235309	TSS200	CCDC22	Hypomethylated
cg08338641_TC21	-0.381032	0.00257265	X	23908215	5UTR;exon_1;5UTR;exon_1;TSS1500;TSS1500	CXorf58;CXorf58;CXorf58;CXorf58;APOO;APOO	Hypomethylated
cg25968748_TC21	-0.380966	0.00113816	X	118728325	NA	NA	Hypomethylated
cg27622203_BC21	-0.380883	0.000103862	X	136251740	TSS1500;TSS1500	MAP7D3;MAP7D3	Hypomethylated
cg12614178_BC11	-0.380872	0.0468705	X	41923432	exon_1;5UTR;TSS1500;TSS1500;TSS1500	CASK;CASK;CASK;CASK;CASK	Hypomethylated
cg20673834_BC11	-0.380855	0.0150734	X	119468367	exon_1;TSS200;TSS200	SLC25A5-AS1;SLC25A5;SLC25A5-AS1	Hypomethylated
cg27721794_BC12	-0.380467	0.0367517	X	150361388	NA	NA	Hypomethylated
cg03319489_BC21	-0.380364	0.00408377	X	53686928	TSS1500	HUWE1	Hypomethylated
cg17736560_BC11	-0.380162	0.00259974	X	152941882	NA	NA	Hypomethylated
cg26749341_TC21	-0.379957	0.00235929	X	16882795	NA	NA	Hypomethylated
cg17345373_TC21	-0.379936	0.000376412	X	65535005	TSS1500;TSS1500;TSS1500;TSS1500;TSS1500;TSS1500;TSS1500;TSS1500;TSS1500;TSS1500;TSS1500;TSS1500;TSS1500;TSS1500	LAS1L;LAS1L;LAS1L;LAS1L;LAS1L;LAS1L;LAS1L;LAS1L;LAS1L;LAS1L;LAS1L;LAS1L;LAS1L;LAS1L	Hypomethylated
cg17234414_BC11	-0.3799	0.0188885	X	151695325	TSS200	PRRG3	Hypomethylated
cg00079479_BC11	-0.379833	0.00462014	X	133985751	TSS200;TSS200;TSS200;TSS200	GPC3;GPC3;GPC3;GPC3	Hypomethylated
cg12038981_TC21	-0.379824	8.07561e-05	X	154399253	TSS1500	SNORA70	Hypomethylated
cg21966410_TC21	-0.379803	0.00775753	X	67546040	exon_1;5UTR;exon_1;exon_1;exon_1;exon_1	AR;AR;AR;AR;AR;AR	Hypomethylated
cg13371527_BC11	-0.379654	0.0003211	X	47561184	TSS200;TSS200;TSS200	ARAF;ARAF;ARAF	Hypomethylated
cg04653083_BC21	-0.379598	0.00102156	X	119693041	NA	NA	Hypomethylated
cg07038409_TC11	-0.379513	0.00220471	X	47650542	5UTR;exon_1;5UTR;exon_1;5UTR;exon_1	ELK1;ELK1;ELK1;ELK1;ELK1;ELK1	Hypomethylated
cg12196769_BC21	-0.379511	0.000169738	X	119871435	exon_1;TSS1500	RNF113A;NDUFA1	Hypomethylated
cg23119380_BC21	-0.379179	0.021245	X	64205833	TSS200	AMER1	Hypomethylated
cg06341336_BC21	-0.379168	0.00131145	X	55000157	TSS1500;TSS1500;TSS1500	APEX2;APEX2;PFKFB1	Hypomethylated
cg07834773_TC11	-0.378919	0.00239237	X	50471062	TSS1500	DGKK	Hypomethylated
cg15050093_TC21	-0.37882	0.000446436	X	119791796	TSS200	RPL39	Hypomethylated
cg04300278_BC21	-0.378624	0.00248919	X	123185038	NA	NA	Hypomethylated
cg02589074_TC11	-0.378605	0.0123633	X	149505408	TSS200;TSS200;TSS200;TSS200	IDS;IDS;IDS;IDS	Hypomethylated
cg07210774_TC21	-0.378599	0.0195713	X	120630351	TSS1500;TSS1500	C1GALT1C1;C1GALT1C1	Hypomethylated
cg18275647_TC21	-0.378376	0.00497477	X	129931869	NA	NA	Hypomethylated
cg03748372_TC11	-0.378308	0.0233073	X	49269665	TSS200;TSS200	PPP1R3F;PPP1R3F	Hypomethylated
cg20999651_TC11	-0.378289	0.00300997	X	136148435	TSS200;TSS200	FHL1;FHL1	Hypomethylated
cg22366618_TC11	-0.37822	0.00288792	X	43656129	5UTR;exon_1;TSS200	MAOA;MAOA;MAOA	Hypomethylated
cg17788031_TC11	-0.378204	0.0147671	X	43654941	TSS1500;TSS200	MAOA;MAOA	Hypomethylated
cg02864732_TC11	-0.378148	0.000175792	X	131058391	exon_1;5UTR;exon_1;TSS1500	ARHGAP36;ARHGAP36;ARHGAP36;LINC01201	Hypomethylated
cg15231886_BC21	-0.378117	0.00153414	X	129905887	TSS1500;TSS1500	UTP14A;UTP14A	Hypomethylated
cg10753169_TC21	-0.37807	0.0337578	X	47578995	NA	NA	Hypomethylated
cg09197234_TC21	-0.378042	0.00955764	X	76172674	TSS1500;TSS1500	PBDC1;PBDC1	Hypomethylated
cg22795938_BC21	-0.377936	0.0117557	X	48676857	NA	NA	Hypomethylated
cg13516940_TC21	-0.377926	0.00157217	X	70434183	exon_2	LOC105373244	Hypomethylated
cg23675214_TC21	-0.377917	0.0216882	X	48696544	TSS200	SUV39H1	Hypomethylated
cg00042902_BC21	-0.377903	0.00264389	X	101408576	TSS1500;TSS1500	GLA;GLA	Hypomethylated
cg17149359_TC11	-0.37787	0.0123876	X	120630276	TSS1500;TSS1500	C1GALT1C1;C1GALT1C1	Hypomethylated
cg13338084_BC21	-0.377854	0.0272276	X	129655000	TSS200	APLN	Hypomethylated
cg12114550_TC21	-0.37749	0.0020317	X	154098129	TSS1500;TSS1500;TSS1500;TSS1500;TSS1500;TSS1500;TSS1500;TSS1500;TSS1500;TSS1500	MECP2;MECP2;MECP2;MECP2;MECP2;MECP2;MECP2;MECP2;MECP2;MECP2	Hypomethylated
cg05911704_BC21	-0.377371	0.0128581	X	130170895	TSS1500	RAB33A	Hypomethylated
cg05961595_TC21	-0.377293	0.00427927	X	55000052	TSS1500;TSS1500;TSS1500	APEX2;APEX2;PFKFB1	Hypomethylated
cg21945665_BC11	-0.377263	0.000992897	X	123859845	5UTR;exon_1;5UTR;exon_1;exon_2;TSS1500;TSS1500;TSS1500	XIAP;XIAP;XIAP;XIAP;XIAP;XIAP;XIAP;XIAP	Hypomethylated
cg02649608_TC21	-0.377241	0.00335408	X	120250937	5UTR;exon_1;5UTR;exon_1	ZBTB33;ZBTB33;ZBTB33;ZBTB33	Hypomethylated
cg03989304_TC11	-0.376992	0.00658624	X	118839650	exon_1	LINC01285	Hypomethylated
cg03534059_TC11	-0.37692	0.00212415	X	154437145	TSS200	GDI1	Hypomethylated
cg15802548_TC21	-0.376886	0.000771957	X	110318565	TSS1500;TSS1500	AMMECR1;AMMECR1	Hypomethylated
cg08611651_BC21	-0.376711	0.000734092	X	139203071	NA	NA	Hypomethylated
cg16673102_BC21	-0.37658	0.000222106	X	154019133	NA	NA	Hypomethylated
cg23483095_BC11	-0.376558	0.0131467	X	73214718	exon_1;5UTR	NAP1L2;NAP1L2	Hypomethylated
cg27759043_BC21	-0.376489	0.0166336	X	153764056	TSS200;TSS200	PLXNB3;PLXNB3	Hypomethylated
cg14772107_TC11	-0.376377	0.0033092	X	23332302	NA	NA	Hypomethylated
cg05782975_TC21	-0.37622	0.0138787	X	103376480	exon_1;TSS1500;TSS200;TSS200	BEX3;BEX3;BEX3;BEX3	Hypomethylated
cg17376045_BC11	-0.376128	0.0208632	X	54530235	5UTR;exon_1;5UTR;exon_1	GNL3L;GNL3L;GNL3L;GNL3L	Hypomethylated
cg17011147_BC21	-0.37602	0.00912334	X	139931798	NA	NA	Hypomethylated
cg21179956_TC11	-0.376018	0.000826782	X	137031859	NA	NA	Hypomethylated
cg04924141_TC11	-0.375939	0.00198788	X	155264573	TSS200	RAB39B	Hypomethylated
cg23431897_TC21	-0.375673	0.00288944	X	49171644	TSS1500	PLP2	Hypomethylated
cg18983709_TC11	-0.375614	0.0155416	X	132023458	TSS200	STK26	Hypomethylated
cg20201388_TC21	-0.375573	0.0264437	X	19888690	TSS1500;TSS1500;TSS1500;TSS1500	SH3KBP1;SH3KBP1;SH3KBP1;SH3KBP1	Hypomethylated
cg11165479_BC21	-0.375498	0.00205273	X	49200046	NA	NA	Hypomethylated
cg21183872_TC21	-0.375386	0.00403438	X	118974543	TSS200;TSS200;TSS200	LONRF3;LONRF3;LONRF3	Hypomethylated
cg27525784_TC21	-0.375202	0.011395	X	123765060	NA	NA	Hypomethylated
cg03692134_TC21	-0.375199	0.000596671	X	129983014	NA	NA	Hypomethylated
cg23299576_TC11	-0.375083	0.0212865	X	149632007	TSS1500;TSS1500;TSS1500;TSS1500	TMEM185A;TMEM185A;TMEM185A;TMEM185A	Hypomethylated
cg04302178_TC11	-0.375053	0.000171231	X	123860091	5UTR;exon_1;exon_1;TSS1500	XIAP;XIAP;XIAP;XIAP	Hypomethylated
cg27350602_BC11	-0.375029	0.0120855	X	137548106	NA	NA	Hypomethylated
cg15691129_BC21	-0.374784	0.0170733	X	69505972	exon_1	NALF2	Hypomethylated
cg03765359_TC21	-0.374739	0.00977277	X	47619791	exon_1;5UTR;exon_1;5UTR	SYN1;SYN1;SYN1;SYN1	Hypomethylated
cg27353825_BC11	-0.374715	0.0367816	X	129522943	NA	NA	Hypomethylated
cg00618396_BC21	-0.374691	0.00458151	X	155216274	5UTR;exon_1;TSS200;TSS200	VBP1;VBP1;VBP1;VBP1	Hypomethylated
cg21545785_TC11	-0.374642	0.0227141	X	47659193	TSS200;TSS200;TSS200;TSS200	UXT;UXT;UXT;UXT	Hypomethylated
cg26540943_TC11	-0.374587	0.00455495	X	155612635	5UTR;exon_1;5UTR;exon_1;5UTR;exon_1;5UTR;exon_1	SPRY3;SPRY3;SPRY3;SPRY3;SPRY3;SPRY3;SPRY3;SPRY3	Hypomethylated
cg26751304_BC21	-0.374583	0.0197341	X	140091107	TSS1500	LOC389895	Hypomethylated
cg26744454_TC11	-0.37456	0.00297925	X	78104116	TSS200	PGKÂ1.00	Hypomethylated
cg12143138_TC21	-0.37451	0.0166165	X	80807972	NA	NA	Hypomethylated
cg21953876_TC11	-0.374434	0.00104814	X	12791226	TSS200;TSS200	PRPS2;PRPS2	Hypomethylated
cg11062691_BC11	-0.374406	0.0440685	X	47582158	TSS1500	TIMP1	Hypomethylated
cg12894338_BC21	-0.374376	0.00264977	X	104157441	TSS1500	SLC25A53	Hypomethylated
cg05511752_TC21	-0.374308	0.0364744	X	71118806	exon_1	MED12	Hypomethylated
cg10060499_BC21	-0.374306	0.0264385	X	39519480	NA	NA	Hypomethylated
cg19493242_TC11	-0.374064	0.00494539	X	67545280	exon_1;5UTR;exon_1;exon_1;exon_1;exon_1	AR;AR;AR;AR;AR;AR	Hypomethylated
cg19792266_BC21	-0.373997	0.0122225	X	75523188	TSS200;TSS200;TSS200	ZDHHC15;ZDHHC15;ZDHHC15	Hypomethylated
cg27086850_BC21	-0.373975	0.000323089	X	55718116	5UTR;exon_1;5UTR;exon_1;exon_1;exon_1;exon_1;exon_1;exon_1;exon_1;exon_1;exon_1;exon_1;exon_1	RRAGB;RRAGB;RRAGB;RRAGB;RRAGB;RRAGB;RRAGB;RRAGB;RRAGB;RRAGB;RRAGB;RRAGB;RRAGB;RRAGB	Hypomethylated
cg18132745_TC11	-0.373953	0.00663674	X	14873216	TSS1500;TSS1500;TSS200;TSS200;TSS200;TSS200	MOSPD2;MOSPD2;FANCB;FANCB;FANCB;FANCB	Hypomethylated
cg01706684_TC11	-0.373847	0.00806645	X	152941640	TSS200	ZNF185	Hypomethylated
cg18397310_TC11	-0.373726	0.00502644	X	23667356	TSS200	PRDX4	Hypomethylated
cg25881119_TC21	-0.373534	0.00468436	X	71910888	5UTR;exon_1	NHSL2;NHSL2	Hypomethylated
cg21960840_TC11	-0.373333	0.046947	X	153971484	exon_1;5UTR;TSS1500	HCFC1;HCFC1;TMEM187	Hypomethylated
cg26457272_BC21	-0.373327	0.00504391	X	48539616	TSS200;TSS200;TSS200;TSS200;TSS200;TSS200;TSS200;TSS200;TSS200;TSS200;TSS200;TSS200;TSS200;TSS200	TBC1D25;TBC1D25;TBC1D25;TBC1D25;TBC1D25;TBC1D25;TBC1D25;TBC1D25;TBC1D25;TBC1D25;TBC1D25;TBC1D25;TBC1D25;TBC1D25	Hypomethylated
cg07215528_BC11	-0.373286	0.0175804	X	154547302	TSS1500;TSS1500;TSS1500;TSS1500;TSS1500;TSS1500;TSS1500;TSS1500;TSS1500	IKBKG;IKBKG;IKBKG;IKBKG;IKBKG;IKBKG;IKBKG;G6PD;G6PD	Hypomethylated
cg27370335_BC21	-0.373271	0.00295847	X	101622965	TSS200;TSS200;TSS200	ARMCX3;ARMCX3;ARMCX3	Hypomethylated
cg05930514_BC21	-0.373139	0.00710091	X	132218827	exon_1;TSS1500	RAP2C-AS1;RAP2C	Hypomethylated
cg08637771_BC11	-0.372903	0.00856533	X	68499098	exon_1;exon_1	YIPF6;YIPF6	Hypomethylated
cg18232738_TC11	-0.372833	0.00394509	X	48911742	TSS200;TSS200;TSS200;TSS200;TSS200;TSS200;TSS200	SLC35A2;SLC35A2;SLC35A2;SLC35A2;SLC35A2;SLC35A2;SLC35A2	Hypomethylated
cg25698940_TC11	-0.372778	0.0186026	X	120561247	TSS1500;TSS1500	CUL4B;CUL4B	Hypomethylated
cg14453693_TC21	-0.372739	0.0475708	X	154412171	exon_2;exon_2;exon_2;exon_2;exon_2;exon_2;TSS200;TSS200;TSS200	TAFAZZIN;TAFAZZIN;TAFAZZIN;TAFAZZIN;TAFAZZIN;TAFAZZIN;DNASE1L1;DNASE1L1;DNASE1L1	Hypomethylated
cg04225046_TC11	-0.37267	0.000916176	X	102651251	TSS1500;TSS1500;TSS1500;TSS1500	GPRASP1;GPRASP1;GPRASP1;GPRASP1	Hypomethylated
cg25549819_TC21	-0.37261	0.0360099	X	132218202	TSS1500;TSS200	RAP2C-AS1;RAP2C	Hypomethylated
cg15953767_BC21	-0.37258	0.0015941	X	150362845	TSS1500;TSS1500	MAMLD1;MAMLD1	Hypomethylated
cg04419618_BC11	-0.372565	0.00201998	X	136880781	TSS200;TSS200;TSS200;TSS200	RBMX;RBMX;RBMX;RBMX	Hypomethylated
cg27165792_BC21	-0.372404	0.0433622	X	70290159	TSS1500;TSS1500;TSS1500;TSS1500;TSS1500;TSS1500	PDZD11;PDZD11;PDZD11;PDZD11;PDZD11;PDZD11	Hypomethylated
cg15014034_TC21	-0.37239	0.00155465	X	43656296	5UTR;exon_1;TSS200	MAOA;MAOA;MAOA	Hypomethylated
cg26927606_TC11	-0.372377	0.000487262	X	55000374	5UTR;exon_1;5UTR;exon_1	APEX2;APEX2;APEX2;APEX2	Hypomethylated
cg04210573_BC11	-0.372248	0.0346087	X	72131934	TSS200	RTL5	Hypomethylated
cg17814335_TC11	-0.372243	0.0168401	X	74924110	NA	NA	Hypomethylated
cg23718917_TC21	-0.372207	0.0107707	X	153724877	5UTR;exon_1;TSS1500;TSS1500;TSS1500;TSS1500	ABCD1;ABCD1;BCAP31;BCAP31;BCAP31;BCAP31	Hypomethylated
cg13081620_BC21	-0.372204	0.00122987	X	53088898	NA	NA	Hypomethylated
cg06620254_BC21	-0.3721	0.0010045	X	71283196	TSS1500;TSS1500;TSS1500;TSS1500	NONO;NONO;NONO;NONO	Hypomethylated
cg27007353_BC21	-0.37206	0.0016432	X	47650002	5UTR;exon_2;5UTR;exon_2	ELK1;ELK1;ELK1;ELK1	Hypomethylated
cg24818939_TC11	-0.372029	0.0136525	X	102651181	TSS1500;TSS1500;TSS1500;TSS1500	GPRASP1;GPRASP1;GPRASP1;GPRASP1	Hypomethylated
cg05086798_TC11	-0.371977	0.0249873	X	23332196	NA	NA	Hypomethylated
cg22712681_TC11	-0.371856	0.0136505	X	123733094	TSS200	THOC2	Hypomethylated
cg02501924_TC21	-0.371715	0.00126665	X	100636816	5UTR;exon_1;5UTR;exon_1;5UTR;exon_1;TSS200;TSS200	TSPAN6;TSPAN6;TSPAN6;TSPAN6;TSPAN6;TSPAN6;TSPAN6;TSPAN6	Hypomethylated
cg03372815_TC21	-0.371693	0.0405211	X	150898924	TSS1500;TSS1500;TSS1500;TSS1500;TSS1500	CD99L2;CD99L2;CD99L2;CD99L2;CD99L2	Hypomethylated
cg25270201_BC21	-0.371385	0.00710082	X	10016005	NA	NA	Hypomethylated
cg22618086_TC21	-0.371337	0.0193587	X	11427981	TSS200	ARHGAP6	Hypomethylated
cg12472218_TC11	-0.371271	0.00155451	X	17737091	TSS1500;TSS1500;TSS1500;TSS1500	SCML1;SCML1;SCML1;SCML1	Hypomethylated
cg20780119_BC21	-0.371195	0.0088185	X	69616192	5UTR;exon_1;5UTR;exon_1;5UTR;exon_1;5UTR;exon_1;5UTR;exon_1	EDA;EDA;EDA;EDA;EDA;EDA;EDA;EDA;EDA;EDA	Hypomethylated
cg19410841_TC21	-0.371	0.000372633	X	119943700	exon_1;5UTR	NKAP;NKAP	Hypomethylated
cg03670113_TC11	-0.370991	0.000819168	X	154412252	TSS200;TSS200;TSS200	DNASE1L1;DNASE1L1;DNASE1L1	Hypomethylated
cg16411111_BC11	-0.370928	0.000262772	X	57121266	5UTR;exon_1;5UTR;exon_1	SPIN2B;SPIN2B;SPIN2B;SPIN2B	Hypomethylated
cg25630838_BC21	-0.370843	0.0012396	X	68693323	TSS1500	STARD8	Hypomethylated
cg19364311_BC21	-0.370827	0.0247547	X	123962323	TSS1500	STAG2-AS1	Hypomethylated
cg13984511_BC21	-0.370683	0.00123236	X	23742801	NA	NA	Hypomethylated
cg26505619_BC11	-0.370638	0.00122555	X	119399203	TSS200	SLC25A43	Hypomethylated
cg03250346_BC21	-0.370253	0.0318553	X	24024859	5UTR;exon_2	KLHL15;KLHL15	Hypomethylated
cg16097380_BC11	-0.369892	0.0102041	X	119469276	TSS200;TSS1500;TSS200	SLC25A5-AS1;SLC25A5-AS1;SLC25A5-AS1	Hypomethylated
cg27627972_BC21	-0.369863	0.00205708	X	136909076	NA	NA	Hypomethylated
cg13603288_TC11	-0.369569	0.0303344	X	45851071	NA	NA	Hypomethylated
cg13466755_BC21	-0.36939	0.0134589	X	53082983	exon_1	TSPYL2	Hypomethylated
cg27387615_TC11	-0.369373	0.0170145	X	137545798	NA	NA	Hypomethylated
cg00409000_TC21	-0.369254	0.0310778	X	17377693	NA	NA	Hypomethylated
cg05418443_TC21	-0.369249	0.00353312	X	119236498	exon_1;exon_1	PGRMC1;PGRMC1	Hypomethylated
cg27167627_BC21	-0.36923	0.00091363	X	70454964	TSS1500	DLG3	Hypomethylated
cg09815801_BC21	-0.369192	0.00178627	X	41922649	NA	NA	Hypomethylated
cg13183496_BC21	-0.369166	0.00764541	X	54183487	TSS1500;TSS1500;TSS1500	FAM120C;FAM120C;FAM120C	Hypomethylated
cg12440269_TC21	-0.369035	0.00102997	X	101390907	TSS200;TSS200;TSS200;TSS200	RPL36A;RPL36A-HNRNPH2;RPL36A-HNRNPH2;BTK	Hypomethylated
cg27505047_TC21	-0.36897	0.0426776	X	134550854	NA	NA	Hypomethylated
cg09598844_TC21	-0.368953	0.0168658	X	103686860	TSS1500;TSS200;TSS200;TSS200;TSS200;TSS200;TSS200;TSS200;TSS200	MORF4L2-AS1;MORF4L2;MORF4L2;MORF4L2;MORF4L2;MORF4L2;MORF4L2;MORF4L2;MORF4L2	Hypomethylated
cg17976175_BC11	-0.368879	0.0140274	X	119574126	TSS1500;TSS1500;TSS1500	UBE2A;UBE2A;UBE2A	Hypomethylated
cg07309821_TC21	-0.368869	0.010732	X	63351506	TSS200	SPIN4	Hypomethylated
cg00139547_BC21	-0.368865	0.00496945	X	120469474	TSS200;TSS200;TSS200	LAMP2;LAMP2;LAMP2	Hypomethylated
cg04069374_TC21	-0.36886	0.0280089	X	120311221	NA	NA	Hypomethylated
cg13318480_BC21	-0.368689	0.00881043	X	69617206	NA	NA	Hypomethylated
cg15365038_TC21	-0.368446	0.00149908	X	49072701	NA	NA	Hypomethylated
cg20077602_TC11	-0.368361	0.0049034	X	154547653	5UTR;exon_1;5UTR;exon_1;5UTR;exon_1;5UTR;exon_1;5UTR;exon_1;exon_1;TSS200;TSS1500;TSS200;TSS1500	IKBKG;IKBKG;IKBKG;IKBKG;IKBKG;IKBKG;IKBKG;IKBKG;IKBKG;IKBKG;IKBKG;IKBKG;G6PD;G6PD;G6PD	Hypomethylated
cg02330362_BC11	-0.368322	0.00306314	X	71182162	NA	NA	Hypomethylated
cg20056133_BC21	-0.368291	0.000166612	X	100820244	TSS200;TSS200;TSS200	CSTF2;CSTF2;CSTF2	Hypomethylated
cg15343840_BC21	-0.368228	0.0220074	X	66639058	5UTR;exon_1;5UTR;exon_1;5UTR;exon_1;5UTR;exon_1;5UTR;exon_1;exon_1	EDA2R;EDA2R;EDA2R;EDA2R;EDA2R;EDA2R;EDA2R;EDA2R;EDA2R;EDA2R;EDA2R	Hypomethylated
cg22265142_BC21	-0.368138	0.0101938	X	47619702	exon_1;exon_1	SYN1;SYN1	Hypomethylated
cg26190455_TC21	-0.368123	0.0281161	X	12791054	TSS1500;TSS1500	PRPS2;PRPS2	Hypomethylated
cg16343842_BC21	-0.368031	0.000275702	X	150898249	NA	NA	Hypomethylated
cg22771999_TC21	-0.367985	0.000995927	X	65668570	NA	NA	Hypomethylated
cg20670088_BC11	-0.367877	0.00310541	X	120630272	TSS1500;TSS1500	C1GALT1C1;C1GALT1C1	Hypomethylated
cg06231618_BC21	-0.367659	0.000224037	X	40644807	NA	NA	Hypomethylated
cg00937263_TC21	-0.367627	0.00397152	X	74925177	5UTR;exon_1	NEXMIF;NEXMIF	Hypomethylated
cg26367537_TC21	-0.367578	0.0027321	X	17737655	5UTR;exon_1;5UTR;exon_1;5UTR;exon_1;5UTR;exon_1	SCML1;SCML1;SCML1;SCML1;SCML1;SCML1;SCML1;SCML1	Hypomethylated
cg13286902_BC21	-0.367519	0.000125653	X	101051791	5UTR;exon_1	TRMT2B;TRMT2B	Hypomethylated
cg05045738_BC21	-0.367394	0.00123095	X	74614872	TSS1500;TSS1500	RLIM;RLIM	Hypomethylated
cg25692732_TC21	-0.367353	0.000544908	X	154487087	TSS1500	UBL4A	Hypomethylated
cg06625599_BC21	-0.367337	0.0406482	X	136767443	5UTR;exon_1	ARHGEF6;ARHGEF6	Hypomethylated
cg27678256_TC11	-0.367322	0.0230683	X	143634558	TSS200	SLITRK4	Hypomethylated
cg19358195_BC21	-0.367204	0.000326402	X	84188510	TSS1500;TSS1500	RPS6KA6;RPS6KA6	Hypomethylated
cg08437835_TC11	-0.367204	0.00405521	X	14873218	TSS1500;TSS1500;TSS200;TSS200;TSS200;TSS200	MOSPD2;MOSPD2;FANCB;FANCB;FANCB;FANCB	Hypomethylated
cg17548613_BC11	-0.367162	0.00918702	X	41923069	exon_1;5UTR;TSS200;TSS200;TSS200	CASK;CASK;CASK;CASK;CASK	Hypomethylated
cg20540913_TC21	-0.367154	0.0238367	X	69616264	5UTR;exon_1;5UTR;exon_1;5UTR;exon_1;5UTR;exon_1;5UTR;exon_1	EDA;EDA;EDA;EDA;EDA;EDA;EDA;EDA;EDA;EDA	Hypomethylated
cg27160739_BC21	-0.367129	0.00628412	X	69617162	NA	NA	Hypomethylated
cg08348649_TC21	-0.36711	0.00789798	X	120309532	NA	NA	Hypomethylated
cg15317927_BC11	-0.367066	0.00939612	X	38805915	exon_3;3UTR;exon_2;3UTR;exon_3;3UTR	MID1IP1;MID1IP1;MID1IP1;MID1IP1;MID1IP1;MID1IP1	Hypomethylated
cg23455407_TC11	-0.366841	0.00882243	X	71068492	TSS200;TSS200;TSS200;TSS200	SNX12;SNX12;SNX12;SNX12	Hypomethylated
cg02120046_TC21	-0.366754	0.00200191	X	132956832	exon_3;exon_2;exon_2;exon_3	HS6ST2;HS6ST2;HS6ST2;HS6ST2	Hypomethylated
cg09319393_BC21	-0.366554	0.000649079	X	30888785	NA	NA	Hypomethylated
cg14928964_BC21	-0.366479	0.0117543	X	102599666	5UTR;exon_1;5UTR;exon_1;5UTR;exon_1;5UTR;exon_1;exon_1	ARMCX5;ARMCX5;ARMCX5;ARMCX5;ARMCX5;ARMCX5;ARMCX5-GPRASP2;ARMCX5-GPRASP2;ARMCX5-GPRASP2	Hypomethylated
cg27213179_BC21	-0.366427	0.0035679	X	75523639	TSS1500;TSS1500;TSS1500	ZDHHC15;ZDHHC15;ZDHHC15	Hypomethylated
cg05941375_TC11	-0.366352	0.0012013	X	155071462	TSS200;TSS200;TSS200;TSS1500;TSS1500	BRCC3;BRCC3;BRCC3;MTCP1;CMC4	Hypomethylated
cg00179446_BC21	-0.366193	0.0126664	X	119852984	TSS200;TSS200	UPF3B;UPF3B	Hypomethylated
cg24831179_TC21	-0.365994	0.000205471	X	119871631	exon_1;5UTR;TSS1500	RNF113A;RNF113A;NDUFA1	Hypomethylated
cg14210943_BC21	-0.365921	0.00373898	X	55908367	5UTR;exon_1;5UTR;exon_1	KLF8;KLF8;KLF8;KLF8	Hypomethylated
cg00227584_TC21	-0.365847	0.00384779	X	53094244	5UTR;exon_1;5UTR;exon_1;5UTR;exon_1;5UTR;exon_1;5UTR;exon_1	KANTR;KANTR;KANTR;KANTR;KANTR;KANTR;KANTR;KANTR;KANTR;KANTR	Hypomethylated
cg13806096_TC21	-0.365808	0.00708866	X	76427829	5UTR;exon_1	MAGEE1;MAGEE1	Hypomethylated
cg06228453_BC11	-0.365482	0.00833506	X	106999292	NA	NA	Hypomethylated
cg04821091_BC21	-0.364946	0.00171535	X	130339924	5UTR;exon_1;5UTR;exon_1;5UTR;exon_1;5UTR;exon_1;exon_1	SLC25A14;SLC25A14;SLC25A14;SLC25A14;SLC25A14;SLC25A14;SLC25A14;SLC25A14;SLC25A14	Hypomethylated
cg00213957_TC21	-0.36493	0.0202551	X	70289847	5UTR;exon_1;TSS1500	PDZD11;PDZD11;KIF4A	Hypomethylated
cg08836298_BC21	-0.364847	0.00284986	X	10620160	NA	NA	Hypomethylated
cg13213853_BC21	-0.364589	0.00504624	X	49172194	NA	NA	Hypomethylated
cg24971873_BC11	-0.364453	0.0289082	X	74924870	NA	NA	Hypomethylated
cg03487706_TC21	-0.364417	0.00202223	X	54639823	NA	NA	Hypomethylated
cg09231482_TC21	-0.364381	0.00207486	X	155264212	exon_1	RAB39B	Hypomethylated
cg03732411_BC21	-0.364158	8.55593e-05	X	137052316	NA	NA	Hypomethylated
cg17710066_BC11	-0.363965	0.0437315	X	18355335	TSS1500;TSS1500	SCML2;SCML2	Hypomethylated
cg17068766_TC21	-0.363952	0.0163933	X	17861696	TSS1500;TSS1500;TSS1500;TSS1500;TSS1500;TSS1500	RAI2;RAI2;RAI2;RAI2;RAI2;RAI2	Hypomethylated
cg17030255_BC21	-0.363854	0.00233909	X	86047496	exon_1;exon_1;TSS200;TSS200;TSS200;TSS200	CHM;CHM;CHM;CHM;CHM;CHM	Hypomethylated
cg22660483_TC21	-0.363743	0.00147551	X	54808949	TSS200	MAGED2	Hypomethylated
cg16059374_TC11	-0.363633	0.00715248	X	69615834	TSS1500;TSS1500;TSS1500;TSS1500;TSS1500	EDA;EDA;EDA;EDA;EDA	Hypomethylated
cg15480941_BC21	-0.363628	0.0156609	X	48918848	exon_1;5UTR	PIM2;PIM2	Hypomethylated
cg08680085_TC21	-0.36351	0.00391377	X	132023288	TSS200;TSS200;TSS1500	STK26;STK26;STK26	Hypomethylated
cg06428055_BC21	-0.363399	0.00876736	X	130109897	NA	NA	Hypomethylated
cg07649160_TC21	-0.363389	0.000913564	X	49074167	TSS200	PRAF2	Hypomethylated
cg10912974_BC11	-0.363101	0.0290571	X	149632004	TSS1500;TSS1500;TSS1500;TSS1500	TMEM185A;TMEM185A;TMEM185A;TMEM185A	Hypomethylated
cg10892068_TC11	-0.363081	0.0107392	X	23908016	5UTR;exon_1;5UTR;exon_1;TSS200;TSS200	CXorf58;CXorf58;CXorf58;CXorf58;APOO;APOO	Hypomethylated
cg02295504_BC11	-0.363073	0.0461507	X	101623372	5UTR;exon_1	ARMCX3;ARMCX3	Hypomethylated
cg14794494_TC21	-0.363005	0.0128079	X	78104067	TSS200	PGKÂ1.00	Hypomethylated
cg17843048_BC21	-0.362894	0.0036243	X	46912145	TSS1500;TSS200	JADE3;JADE3	Hypomethylated
cg27513289_BC11	-0.362809	0.00281206	X	46837453	NA	NA	Hypomethylated
cg07682072_TC11	-0.362676	0.0010685	X	48508778	exon_1;TSS1500;TSS1500;TSS1500;TSS1500;TSS1500	PORCN-DT;PORCN;PORCN;PORCN;PORCN;PORCN	Hypomethylated
cg19153710_BC21	-0.362602	0.00483831	X	54044323	5UTR;exon_1;5UTR;exon_1;TSS1500	PHF8;PHF8;PHF8;PHF8;PHF8	Hypomethylated
cg01809408_TC21	-0.362575	0.000827411	X	53083319	NA	NA	Hypomethylated
cg06172626_TC11	-0.362342	0.0102771	X	48539745	5UTR;exon_1;5UTR;exon_1;5UTR;exon_1;5UTR;exon_1;5UTR;exon_1;exon_1;exon_1;exon_1;exon_1;exon_1;exon_1;exon_1;exon_1;exon_1	TBC1D25;TBC1D25;TBC1D25;TBC1D25;TBC1D25;TBC1D25;TBC1D25;TBC1D25;TBC1D25;TBC1D25;TBC1D25;TBC1D25;TBC1D25;TBC1D25;TBC1D25;TBC1D25;TBC1D25;TBC1D25;TBC1D25	Hypomethylated
cg05908188_BC11	-0.362239	0.0127841	X	135344959	TSS1500;TSS1500	ZNF75D;ZNF75D	Hypomethylated
cg11648471_BC21	-0.362172	0.0212769	X	14872879	TSS1500;TSS1500	MOSPD2;MOSPD2	Hypomethylated
cg21198428_TC21	-0.362092	0.0214395	X	119236315	5UTR;exon_1;5UTR;exon_1	PGRMC1;PGRMC1;PGRMC1;PGRMC1	Hypomethylated
cg21544051_TC11	-0.361995	0.0470724	X	68828261	TSS1500	EFNB1	Hypomethylated
cg24964466_BC21	-0.361939	0.0171181	X	153470327	NA	NA	Hypomethylated
cg18882436_TC21	-0.361873	0.0368321	X	107450412	NA	NA	Hypomethylated
cg26207266_BC11	-0.361801	0.0133651	X	103585522	5UTR;exon_1;5UTR;exon_1;5UTR;exon_1;5UTR;exon_1;5UTR;exon_1;5UTR;exon_1	TCEAL4;TCEAL4;TCEAL4;TCEAL4;TCEAL4;TCEAL4;TCEAL4;TCEAL4;TCEAL4;TCEAL4;TCEAL4;TCEAL4	Hypomethylated
cg23524524_BC11	-0.361729	0.0245207	X	49163778	NA	NA	Hypomethylated
cg20079039_TC21	-0.361727	0.0159757	X	74535932	NA	NA	Hypomethylated
cg01807728_TC11	-0.361665	0.0107895	X	150983151	TSS200;TSS200;TSS200	HMGB3;HMGB3;HMGB3	Hypomethylated
cg19421044_BC21	-0.361576	0.00037424	X	154411969	5UTR;exon_1;5UTR;exon_1;5UTR;exon_1;exon_1	DNASE1L1;DNASE1L1;DNASE1L1;DNASE1L1;DNASE1L1;DNASE1L1;TAFAZZIN	Hypomethylated
cg18818432_BC11	-0.361571	0.00631137	X	101408169	TSS200;TSS200;TSS1500;TSS1500	HNRNPH2;HNRNPH2;GLA;GLA	Hypomethylated
cg16213807_TC21	-0.361462	0.00102717	X	153644598	NA	NA	Hypomethylated
cg17758583_BC21	-0.361389	0.00699781	X	155026641	TSS1500	FUNDC2	Hypomethylated
cg14927076_TC11	-0.36137	0.0221963	X	38803792	5UTR;exon_2;exon_1	MID1IP1;MID1IP1;MID1IP1-AS1	Hypomethylated
cg00230685_BC21	-0.36135	0.000731236	X	17737719	NA	NA	Hypomethylated
cg01288367_TC21	-0.361286	0.000318529	X	69165149	NA	NA	Hypomethylated
cg15392343_BC11	-0.361212	0.0490475	X	49002421	TSS200	GRIPAP1	Hypomethylated
cg23066860_BC21	-0.36119	0.00402327	X	102712629	TSS1500	ARMCX5-GPRASP2	Hypomethylated
cg23247655_TC21	-0.361096	0.00632442	X	54440268	TSS200;TSS200;TSS200;TSS200;TSS200	TSR2;TSR2;TSR2;TSR2;TSR2	Hypomethylated
cg13311758_TC11	-0.361092	0.000591215	X	55000378	5UTR;exon_1;5UTR;exon_1	APEX2;APEX2;APEX2;APEX2	Hypomethylated
cg07911663_TC21	-0.360951	0.00488989	X	110002097	TSS1500;TSS1500;TSS1500;TSS1500;TSS1500	TMEM164;TMEM164;TMEM164;TMEM164;TMEM164	Hypomethylated
cg05707815_TC21	-0.360909	0.00202017	X	72714385	TSS200;TSS200;TSS200	PHKA1;PHKA1;PHKA1	Hypomethylated
cg20203466_TC21	-0.360835	0.00219037	X	78104427	NA	NA	Hypomethylated
cg04302300_BC11	-0.36081	0.0166008	X	107936091	TSS200	LOC101928335	Hypomethylated
cg27027380_TC21	-0.360703	0.00877566	X	49080218	TSS1500	WDR45	Hypomethylated
cg01733439_BC21	-0.360605	0.00169373	X	49186496	TSS200	PRICKLE3	Hypomethylated
cg07758529_TC11	-0.360485	0.000515719	X	104568469	NA	NA	Hypomethylated
cg12384989_BC21	-0.36033	0.000102193	X	123183761	TSS1500;TSS1500;TSS1500	GRIA3;GRIA3;GRIA3	Hypomethylated
cg09092713_BC21	-0.360207	0.00253431	X	120000004	NA	NA	Hypomethylated
cg25687307_BC11	-0.360205	0.00513652	X	118117016	TSS1500;TSS1500;TSS1500	KLHL13;KLHL13;KLHL13	Hypomethylated
cg27005938_TC11	-0.360199	0.0091087	X	47561343	NA	NA	Hypomethylated
cg27678322_BC21	-0.36015	0.0114944	X	143635373	TSS1500;TSS1500	SLITRK4;SLITRK4	Hypomethylated
cg00727483_BC11	-0.360149	0.000177124	X	63755185	exon_1;TSS200;TSS200;TSS200;TSS200;TSS200;TSS200;TSS200;TSS200;TSS200;TSS200;TSS200;TSS200;TSS200;TSS200;TSS200;TSS200;TSS200;TSS200;TSS200;TSS200;TSS200	ARHGEF9;ARHGEF9;ARHGEF9;ARHGEF9;ARHGEF9;ARHGEF9;ARHGEF9;ARHGEF9;ARHGEF9;ARHGEF9;ARHGEF9;ARHGEF9;ARHGEF9;ARHGEF9;ARHGEF9;ARHGEF9;ARHGEF9;ARHGEF9;ARHGEF9;ARHGEF9;ARHGEF9;ARHGEF9	Hypomethylated
cg10426500_TC21	-0.36011	0.000420614	X	135973513	NA	NA	Hypomethylated
cg18005219_TC21	-0.3601	0.00154422	X	23335300	NA	NA	Hypomethylated
cg19572242_TC21	-0.360004	0.0127485	X	154020339	TSS1500;TSS1500;TSS1500;TSS1500	MIR718;IRAK1;IRAK1;IRAK1	Hypomethylated
cg27309655_TC11	-0.359891	0.0343251	X	126166099	exon_1;5UTR	DCAF12L2;DCAF12L2	Hypomethylated
cg06721573_BC11	-0.359719	0.0390526	X	24465117	TSS200;TSS200	PDK3;PDK3	Hypomethylated
cg01825872_TC11	-0.359605	0.00128596	X	68433482	5UTR;exon_1	OPHN1;OPHN1	Hypomethylated
cg03915742_TC21	-0.359466	0.000461103	X	134172692	NA	NA	Hypomethylated
cg17639056_BC11	-0.359357	0.00147102	X	46759204	TSS200;TSS200	SLC9A7;SLC9A7	Hypomethylated
cg06048710_BC11	-0.359271	0.0144805	X	102651241	TSS1500;TSS1500;TSS1500;TSS1500	GPRASP1;GPRASP1;GPRASP1;GPRASP1	Hypomethylated
cg00632374_BC21	-0.359237	0.00172817	X	46573494	TSS1500	CHST7	Hypomethylated
cg03191359_TC21	-0.35923	0.000413907	X	38327756	TSS1500;TSS1500;TSS1500;TSS1500;TSS1500;TSS1500;TSS1500;TSS1500;TSS1500;TSS1500;TSS1500;TSS1500;TSS1500;TSS1500;TSS1500	RPGR;RPGR;RPGR;RPGR;RPGR;RPGR;RPGR;RPGR;RPGR;RPGR;RPGR;RPGR;RPGR;RPGR;RPGR	Hypomethylated
cg16984885_BC11	-0.359214	0.0152969	X	119791579	exon_1;5UTR	RPL39;RPL39	Hypomethylated
cg17385175_TC11	-0.359142	0.0377044	X	23332435	NA	NA	Hypomethylated
cg12054566_TC21	-0.359075	0.000325414	X	71533114	5UTR;exon_1;5UTR;exon_1	OGT;OGT;OGT;OGT	Hypomethylated
cg25228188_BC21	-0.358925	0.000543125	X	139204877	NA	NA	Hypomethylated
cg23832225_BC21	-0.358766	0.00122536	X	77895607	TSS200;TSS200	MAGT1;MAGT1	Hypomethylated
cg04376185_TC11	-0.358449	0.0296207	X	17736961	TSS1500;TSS1500;TSS1500;TSS1500	SCML1;SCML1;SCML1;SCML1	Hypomethylated
cg00391044_TC11	-0.358443	0.00700922	X	137427932	NA	NA	Hypomethylated
cg18677034_TC11	-0.358388	0.0274667	X	107776032	TSS1500;TSS200;TSS200	TSC22D3;TSC22D3;TSC22D3	Hypomethylated
cg08318837_BC21	-0.358368	0.000360446	X	48971473	exon_1;5UTR	KCND1;KCND1	Hypomethylated
cg11673013_TC21	-0.358149	0.00296211	X	102155956	5UTR;exon_1;TSS200	BEX5;BEX5;BEX5	Hypomethylated
cg06384623_BC21	-0.358147	0.00279273	X	133985281	exon_1;exon_1;exon_1;exon_1	GPC3;GPC3;GPC3;GPC3	Hypomethylated
cg01737010_BC21	-0.358096	0.000548341	X	102517086	TSS1500	TMSB15A	Hypomethylated
cg08841290_BC21	-0.358077	0.000241135	X	119872159	TSS1500	RNF113A	Hypomethylated
cg00554969_TC11	-0.358017	0.00111389	X	80022513	TSS1500	TBX22	Hypomethylated
cg01873087_TC11	-0.357926	0.000322013	X	48539448	TSS1500;TSS1500;TSS1500;TSS1500;TSS1500;TSS1500;TSS1500;TSS1500;TSS1500;TSS1500;TSS1500;TSS1500;TSS1500;TSS1500	TBC1D25;TBC1D25;TBC1D25;TBC1D25;TBC1D25;TBC1D25;TBC1D25;TBC1D25;TBC1D25;TBC1D25;TBC1D25;TBC1D25;TBC1D25;TBC1D25	Hypomethylated
cg08874821_TC21	-0.357906	0.00250316	X	46545690	TSS1500;TSS1500;TSS1500	ZNF674;ZNF674;ZNF674	Hypomethylated
cg00829575_BC21	-0.357858	0.00918172	X	38803809	5UTR;exon_2;exon_1	MID1IP1;MID1IP1;MID1IP1-AS1	Hypomethylated
cg04626171_TC11	-0.357738	0.0278473	X	47651006	TSS1500;TSS1500;TSS1500	ELK1;ELK1;ELK1	Hypomethylated
cg18780401_TC21	-0.357642	0.000594829	X	48957863	TSS1500;TSS1500;TSS1500	OTUD5;OTUD5;OTUD5	Hypomethylated
cg16501779_BC11	-0.357612	0.0108059	X	149631670	exon_1;5UTR;exon_1;5UTR;exon_1;5UTR;exon_1	TMEM185A;TMEM185A;TMEM185A;TMEM185A;TMEM185A;TMEM185A;TMEM185A	Hypomethylated
cg05965444_TC21	-0.357412	0.00100339	X	134915298	TSS200;TSS200	MOSPD1;MOSPD1	Hypomethylated
cg06964654_TC11	-0.357335	0.0383605	X	140508218	NA	NA	Hypomethylated
cg03992069_BC21	-0.35731	0.00131402	X	71254933	5UTR;exon_1;TSS1500;TSS1500;TSS1500	ZMYM3;ZMYM3;ZMYM3;ZMYM3;ZMYM3	Hypomethylated
cg12137402_TC11	-0.357097	0.01369	X	69616358	exon_1;exon_1;exon_1;exon_1;exon_1	EDA;EDA;EDA;EDA;EDA	Hypomethylated
cg06780766_BC11	-0.356979	0.0207819	X	134796758	exon_1;5UTR;exon_1;5UTR;TSS200;TSS200;TSS1500;TSS1500;TSS1500;TSS1500;TSS1500;TSS1500;TSS1500;TSS1500;TSS1500;TSS1500	PABIR2;PABIR2;PABIR2;PABIR2;PABIR3;PABIR3;PABIR2;PABIR2;PABIR2;PABIR2;PABIR2;PABIR2;PABIR2;PABIR2;PABIR2;PABIR2	Hypomethylated
cg17505944_BC21	-0.356935	0.0166321	X	154443650	TSS1500	FAM50A	Hypomethylated
cg11727174_TC21	-0.356782	0.00290775	X	19344224	NA	NA	Hypomethylated
cg17123338_TC21	-0.356771	0.00013274	X	154096226	NA	NA	Hypomethylated
cg09407917_TC21	-0.356635	0.0021964	X	131058177	TSS200;TSS200;TSS200	ARHGAP36;ARHGAP36;LINC01201	Hypomethylated
cg27207138_BC21	-0.356599	0.0449613	X	74614904	TSS1500;TSS1500	RLIM;RLIM	Hypomethylated
cg00529027_BC11	-0.356569	0.00650069	X	152637771	TSS200	GABRQ	Hypomethylated
cg23545272_BC21	-0.356569	0.00543876	X	68829770	5UTR;exon_1	EFNB1;EFNB1	Hypomethylated
cg03995238_BC21	-0.35656	0.0405173	X	47219906	NA	NA	Hypomethylated
cg19406135_TC21	-0.356545	0.00609874	X	68433691	TSS200	OPHN1	Hypomethylated
cg12030973_TC21	-0.35649	0.0323775	X	101618003	TSS200;TSS200;TSS200;TSS200;TSS200	ARMCX6;ARMCX6;ARMCX6;ARMCX6;ARMCX6	Hypomethylated
cg18858121_TC11	-0.356158	0.0331605	X	151177979	TSS200	GPR50-AS1	Hypomethylated
cg13606395_TC21	-0.35606	0.00025407	X	81121889	NA	NA	Hypomethylated
cg11663393_BC11	-0.356048	0.0227366	X	101408225	5UTR;exon_1;5UTR;exon_1;TSS1500;TSS1500	HNRNPH2;HNRNPH2;HNRNPH2;HNRNPH2;GLA;GLA	Hypomethylated
cg01948589_TC21	-0.355876	0.00646938	X	20267314	TSS1500	RPS6KA3	Hypomethylated
cg14541448_BC11	-0.35586	0.0233819	X	23333288	NA	NA	Hypomethylated
cg27206254_BC21	-0.355858	0.00962775	X	74537120	NA	NA	Hypomethylated
cg23722438_TC21	-0.355712	0.0102956	X	100732197	TSS1500;TSS1500;TSS1500;TSS200;TSS200;TSS200;TSS200;TSS200;TSS200;TSS200;TSS200;TSS200;TSS200	SYTL4;SYTL4;SYTL4;SYTL4;SYTL4;SYTL4;SYTL4;SYTL4;SYTL4;SYTL4;SYTL4;SYTL4;SYTL4	Hypomethylated
cg15570803_BC21	-0.355558	0.00198843	X	71068562	TSS1500;TSS1500;TSS1500;TSS1500	SNX12;SNX12;SNX12;SNX12	Hypomethylated
cg14541939_TC21	-0.355468	0.000179672	X	119871950	exon_1;TSS1500	NDUFA1;RNF113A	Hypomethylated
cg22674664_TC11	-0.355396	0.00721413	X	54808882	TSS200	MAGED2	Hypomethylated
cg26457165_BC11	-0.355379	0.0198759	X	153411868	NA	NA	Hypomethylated
cg09610569_BC11	-0.355223	0.00540176	X	145818074	NA	NA	Hypomethylated
cg15420763_TC21	-0.355154	0.00127935	X	74450045	NA	NA	Hypomethylated
cg27007354_BC21	-0.355119	0.000485702	X	47650006	5UTR;exon_2;5UTR;exon_2	ELK1;ELK1;ELK1;ELK1	Hypomethylated
cg00151234_TC21	-0.355035	0.000779697	X	78103866	TSS1500	PGKÂ1.00	Hypomethylated
cg15755924_TC11	-0.355015	0.00812505	X	119872026	TSS1500	RNF113A	Hypomethylated
cg08812897_TC11	-0.355007	0.00234176	X	20268125	TSS1500	RPS6KA3	Hypomethylated
cg00115511_TC21	-0.355	0.0166848	X	46545364	TSS200	ZNF674-AS1	Hypomethylated
cg27373778_BC21	-0.354959	0.011329	X	102156197	TSS1500;TSS1500	BEX5;BEX5	Hypomethylated
cg26207017_TC21	-0.35482	0.0112904	X	23743472	TSS200;TSS200;TSS200	ACOT9;ACOT9;ACOT9	Hypomethylated
cg27274850_BC21	-0.354739	0.00922471	X	86148494	5UTR;exon_1;5UTR;exon_1	DACH2;DACH2;DACH2;DACH2	Hypomethylated
cg25496792_BC21	-0.3546	0.000134808	X	54530569	NA	NA	Hypomethylated
cg05491276_TC21	-0.354425	0.0241548	X	69616928	NA	NA	Hypomethylated
cg11859653_BC11	-0.354392	0.00667614	X	107936089	TSS200	LOC101928335	Hypomethylated
cg02213813_TC21	-0.354375	0.0134398	X	150365739	NA	NA	Hypomethylated
cg12664896_BC11	-0.354364	0.00456188	X	17737379	TSS200;TSS200;TSS200;TSS200	SCML1;SCML1;SCML1;SCML1	Hypomethylated
cg19579913_TC11	-0.354183	0.00813456	X	135032314	TSS200	RTL8C	Hypomethylated
cg19718903_TC11	-0.354054	0.0187843	X	129957128	NA	NA	Hypomethylated
cg14625604_TC11	-0.353813	0.0214443	X	119574662	5UTR;exon_1;5UTR;exon_1;5UTR;exon_1	UBE2A;UBE2A;UBE2A;UBE2A;UBE2A;UBE2A	Hypomethylated
cg27774019_TO11	-0.353535	0.00457927	X	154459212	NA	NA	Hypomethylated
cg03671371_TC21	-0.353508	0.0244656	X	36957467	NA	NA	Hypomethylated
cg08214610_TC21	-0.353374	0.000118405	X	119605861	exon_2;exon_1	NKRF;NKRF	Hypomethylated
cg21537736_TC21	-0.353338	0.00118951	X	150365822	NA	NA	Hypomethylated
cg06558952_BC21	-0.353337	0.00171975	X	43655470	5UTR;exon_1;TSS1500	MAOA;MAOA;MAOA	Hypomethylated
cg13566908_BC21	-0.353324	0.0435942	X	71096273	5UTR;exon_1;5UTR;exon_1	FOXO4;FOXO4;FOXO4;FOXO4	Hypomethylated
cg24035229_TC11	-0.353294	0.0301234	X	129981440	TSS1500;TSS1500;TSS1500	BCORL1;BCORL1;BCORL1	Hypomethylated
cg20001978_TC21	-0.353281	0.00205854	X	73214825	exon_1;5UTR	NAP1L2;NAP1L2	Hypomethylated
cg26958135_BC21	-0.353274	0.000820094	X	41922497	NA	NA	Hypomethylated
cg17430903_TC11	-0.35318	0.0304072	X	147911902	TSS200;TSS200;TSS200;TSS200;TSS200;TSS200;TSS200;TSS200;TSS200;TSS200;TSS200	FMR1;FMR1;FMR1;FMR1;FMR1;FMR1;FMR1;FMR1-AS1;FMR1-AS1;FMR1-AS1;FMR1-AS1	Hypomethylated
cg26703319_TC11	-0.35312	0.00323009	X	48676391	NA	NA	Hypomethylated
cg11081794_BC21	-0.353002	0.005583	X	39900365	NA	NA	Hypomethylated
cg17571554_TC21	-0.352922	0.00186479	X	86148292	TSS200;TSS200	DACH2;DACH2	Hypomethylated
cg23909164_BC21	-0.352874	0.00346902	X	137428367	NA	NA	Hypomethylated
cg06609793_BC11	-0.352872	0.00339797	X	49080031	TSS200	WDR45	Hypomethylated
cg27615397_TC11	-0.352861	0.00898391	X	135520685	5UTR;exon_1;5UTR;exon_1;5UTR;exon_1;5UTR;exon_1;5UTR;exon_1;5UTR;exon_1;exon_1;TSS200	INTS6L;INTS6L;INTS6L;INTS6L;INTS6L;INTS6L;INTS6L;INTS6L;INTS6L;INTS6L;INTS6L;INTS6L;INTS6L;INTS6L-AS1	Hypomethylated
cg21836062_TC21	-0.352836	0.0234254	X	33339544	TSS200	DMD	Hypomethylated
cg25449986_TC21	-0.352623	0.000135007	X	47296793	NA	NA	Hypomethylated
cg01225298_BC21	-0.352567	0.000425825	X	132957259	exon_3;exon_2;exon_2;exon_3	HS6ST2;HS6ST2;HS6ST2;HS6ST2	Hypomethylated
cg09157973_BC21	-0.352485	0.0004199	X	47146112	TSS1500;TSS1500	NDUFB11;NDUFB11	Hypomethylated
cg18112782_TC11	-0.352419	0.023594	X	48957652	TSS200;TSS200;TSS200	OTUD5;OTUD5;OTUD5	Hypomethylated
cg24748621_BC11	-0.352278	0.0197086	X	49101183	TSS200	WDR45	Hypomethylated
cg24658899_BC21	-0.352223	0.00288686	X	70444730	TSS200	DLG3	Hypomethylated
cg19666053_BC21	-0.352163	0.0305101	X	74536354	NA	NA	Hypomethylated
cg19039586_TC21	-0.352147	0.00704666	X	154457686	TSS1500	PLXNA3	Hypomethylated
cg09781635_BC21	-0.352082	0.00247463	X	101617604	NA	NA	Hypomethylated
cg01501311_BC11	-0.351897	0.028122	X	153935034	exon_1;5UTR;exon_1;5UTR;exon_1;5UTR	NAA10;NAA10;NAA10;NAA10;NAA10;NAA10	Hypomethylated
cg20790618_TC21	-0.351866	0.00312877	X	129844371	TSS1500;TSS1500	ZDHHC9;ZDHHC9	Hypomethylated
cg19446833_BC21	-0.351775	0.00198571	X	137566094	TSS200;TSS200	ZIC3;ZIC3	Hypomethylated
cg27628025_TC21	-0.351703	0.00225154	X	136909932	NA	NA	Hypomethylated
cg06936709_BC21	-0.351627	0.00162695	X	84502468	TSS200;TSS200;TSS200	HDX;HDX;HDX	Hypomethylated
cg23783489_TC21	-0.351607	0.00330211	X	149540675	5UTR;exon_1;5UTR;exon_1;TSS1500;TSS1500;TSS1500;TSS1500;TSS1500;TSS1500;TSS1500;TSS1500;TSS1500	EOLA1;EOLA1;EOLA1;EOLA1;EOLA1;EOLA1;EOLA1;EOLA1;EOLA1;EOLA1;EOLA1;EOLA1;EOLA1-DT	Hypomethylated
cg04836978_TC11	-0.351479	0.000834442	X	73563328	exon_1;exon_1;TSS1500	CHIC1;CHIC1;MAP2K4P1	Hypomethylated
cg27387484_BC21	-0.351282	0.00756103	X	103918104	exon_4;exon_4;TSS1500;TSS1500	TMSB15B-AS1;TMSB15B-AS1;TMSB15B;TMSB15B	Hypomethylated
cg11080085_TC21	-0.351243	0.0132994	X	118346280	5UTR;exon_1;5UTR;exon_1;5UTR;exon_1	WDR44;WDR44;WDR44;WDR44;WDR44;WDR44	Hypomethylated
cg00428012_TC21	-0.351201	0.000328426	X	77910720	5UTR;exon_1;5UTR;exon_1;exon_1	ATP7A;ATP7A;ATP7A;ATP7A;ATP7A	Hypomethylated
cg05899999_TC11	-0.351011	0.0321327	X	101348777	TSS200;TSS200	TIMM8A;TIMM8A	Hypomethylated
cg12623328_TC21	-0.350997	0.00099533	X	136146886	exon_1;TSS1500;TSS1500;TSS1500;TSS1500;TSS1500;TSS1500	FHL1;FHL1;FHL1;FHL1;FHL1;FHL1;FHL1	Hypomethylated
cg04238548_TC21	-0.350981	0.00143963	X	106802595	TSS200;TSS200	TBC1D8B;TBC1D8B	Hypomethylated
cg15891447_BC11	-0.350735	0.00502445	X	101051823	5UTR;exon_1;5UTR;exon_1;5UTR;exon_1;5UTR;exon_1	TRMT2B;TRMT2B;TRMT2B;TRMT2B;TRMT2B;TRMT2B;TRMT2B;TRMT2B	Hypomethylated
cg17290099_BC11	-0.35064	0.0165825	X	48574453	TSS200	RBM3	Hypomethylated
cg20291091_TC21	-0.350522	0.0307588	X	101551051	NA	NA	Hypomethylated
cg17330459_TC21	-0.350341	0.00830951	X	86148591	5UTR;exon_1;5UTR;exon_1	DACH2;DACH2;DACH2;DACH2	Hypomethylated
cg04029664_BC11	-0.350263	0.0495025	X	118116999	TSS200;TSS200;TSS200	KLHL13;KLHL13;KLHL13	Hypomethylated
cg03759948_BC11	-0.350192	0.00723723	X	48696884	NA	NA	Hypomethylated
cg13459056_BC11	-0.350131	0.00457208	X	154379155	TSS200	EMD	Hypomethylated
cg17337021_TC21	-0.350065	0.00772996	X	149505453	TSS200;TSS200;TSS200;TSS200	IDS;IDS;IDS;IDS	Hypomethylated
cg08435532_TC21	-0.349753	0.00334084	X	46546016	TSS1500;TSS1500;TSS1500	ZNF674;ZNF674;ZNF674	Hypomethylated
cg21127593_TC21	-0.349623	0.0119102	X	134373712	NA	NA	Hypomethylated
cg13349581_BC21	-0.349538	0.00054722	X	131289137	TSS200	IGSF1	Hypomethylated
cg19736647_TC11	-0.349534	0.0136869	X	130165814	exon_1;5UTR;exon_1;5UTR;exon_1;5UTR;exon_1	AIFM1;AIFM1;AIFM1;AIFM1;AIFM1;AIFM1;AIFM1	Hypomethylated
cg12861974_TC21	-0.349486	0.00232772	X	106611927	TSS200;TSS200	RADX;RADX	Hypomethylated
cg13571540_BC21	-0.349483	0.000100496	X	23783507	NA	NA	Hypomethylated
cg01886630_BC21	-0.349471	0.0135096	X	16946433	TSS1500;TSS1500	REPS2;REPS2	Hypomethylated
cg04406445_TC11	-0.349462	0.00159824	X	43656327	5UTR;exon_1;5UTR;exon_1	MAOA;MAOA;MAOA;MAOA	Hypomethylated
cg05103731_TC21	-0.349428	0.00976041	X	153972313	TSS1500;TSS1500	TMEM187;HCFC1	Hypomethylated
cg25514427_TC21	-0.349392	0.0119528	X	123860744	NA	NA	Hypomethylated
cg05786601_TC21	-0.349321	0.000955358	X	67544284	5UTR;exon_1;TSS1500;TSS1500;TSS1500;TSS1500	AR;AR;AR;AR;AR;AR	Hypomethylated
cg14295696_TC21	-0.349306	0.00123078	X	136148558	TSS200	FHL1	Hypomethylated
cg13578591_TC21	-0.349276	0.00294117	X	115234301	TSS1500;TSS1500	LRCH2;LRCH2	Hypomethylated
cg08791697_BC21	-0.349224	0.00146233	X	138712053	TSS200;TSS1500	FGF13-AS1;FGF13	Hypomethylated
cg02004156_TC11	-0.34913	0.00751023	X	49043243	5UTR;exon_1;exon_1;5UTR	TFE3;TFE3;TFE3;TFE3	Hypomethylated
cg13674559_TC21	-0.349046	0.00567016	X	118345789	TSS1500;TSS1500;TSS1500	WDR44;WDR44;WDR44	Hypomethylated
cg01911846_TC21	-0.348929	0.000831435	X	103255301	TSS200;TSS200	TCEAL8;TCEAL8	Hypomethylated
cg02095003_TC21	-0.348926	0.00487347	X	153334432	TSS1500	MIR12129	Hypomethylated
cg25384790_BC21	-0.348906	0.00639288	X	140505569	TSS1500	SOX3	Hypomethylated
cg13663706_TC11	-0.348716	0.0172561	X	145818477	NA	NA	Hypomethylated
cg27592436_BC21	-0.348678	0.000267323	X	132957322	exon_3;exon_2;exon_2;exon_3	HS6ST2;HS6ST2;HS6ST2;HS6ST2	Hypomethylated
cg12464216_TC21	-0.348672	0.00127121	X	103214961	TSS200;TSS200	BEX4;BEX4	Hypomethylated
cg17396400_TC11	-0.348646	0.0255226	X	23743342	TSS200;TSS200;TSS200	ACOT9;ACOT9;ACOT9	Hypomethylated
cg14688956_BC21	-0.348533	0.000913316	X	111096634	exon_2	PAK3	Hypomethylated
cg21978299_BC11	-0.348504	0.00107515	X	120604100	TSS1500;TSS200	MCTS1;MCTS1	Hypomethylated
cg25896901_TC11	-0.348489	0.000457221	X	126166498	TSS1500	DCAF12L2	Hypomethylated
cg04183498_TC21	-0.348368	0.00525865	X	19990404	TSS1500	LOC729609	Hypomethylated
cg07473550_BC21	-0.348338	0.0121071	X	107775961	5UTR;exon_1;5UTR;exon_1;TSS200	TSC22D3;TSC22D3;TSC22D3;TSC22D3;TSC22D3	Hypomethylated
cg22655251_TC21	-0.348256	0.0122158	X	49186713	TSS1500	PRICKLE3	Hypomethylated
cg21030483_BC21	-0.348203	0.0295429	X	149632022	TSS1500;TSS1500;TSS1500;TSS1500	TMEM185A;TMEM185A;TMEM185A;TMEM185A	Hypomethylated
cg14520892_BC21	-0.348153	0.0069441	X	24693516	TSS1500;TSS1500;TSS1500;TSS1500;TSS1500	POLA1;POLA1;POLA1;POLA1;POLA1	Hypomethylated
cg02720188_TC21	-0.348096	0.0222406	X	103686404	TSS1500	MORF4L2-AS1	Hypomethylated
cg02129889_BC21	-0.348074	0.000596034	X	119791826	TSS200	RPL39	Hypomethylated
cg27173335_BC21	-0.347757	0.00166586	X	71096183	5UTR;exon_1;5UTR;exon_1	FOXO4;FOXO4;FOXO4;FOXO4	Hypomethylated
cg12517811_TC21	-0.347681	0.0193118	X	55489803	5UTR;exon_1	USP51;USP51	Hypomethylated
cg21142420_TC21	-0.347657	0.00529104	X	48898423	5UTR;exon_1;TSS200;TSS1500;TSS1500;TSS1500;TSS1500	PQBP1;PQBP1;PQBP1;TIMM17B;TIMM17B;TIMM17B;TIMM17B	Hypomethylated
cg12467288_BC21	-0.347545	0.00287239	X	135985208	TSS1500;TSS1500;TSS1500;TSS1500;TSS1500	SLC9A6;SLC9A6;SLC9A6;SLC9A6;SLC9A6	Hypomethylated
cg08860608_TC21	-0.34749	0.0490836	X	136250816	NA	NA	Hypomethylated
cg21329160_TC21	-0.347412	0.00733225	X	48508444	TSS1500;TSS1500;TSS1500;TSS1500;TSS1500	PORCN;PORCN;PORCN;PORCN;PORCN	Hypomethylated
cg24888621_BC21	-0.347397	0.00308155	X	135520611	exon_1;TSS200;TSS200;TSS200;TSS200;TSS200;TSS200;TSS200	INTS6L-AS1;INTS6L;INTS6L;INTS6L;INTS6L;INTS6L;INTS6L;INTS6L	Hypomethylated
cg10536534_TC21	-0.347221	0.00107423	X	120603912	TSS1500;TSS200	MCTS1;MCTS1	Hypomethylated
cg19696622_TC21	-0.34717	0.00102595	X	20267790	TSS1500	RPS6KA3	Hypomethylated
cg05532403_TC21	-0.347103	0.0134522	X	15738797	NA	NA	Hypomethylated
cg27485646_TC21	-0.347092	0.00207305	X	38221159	TSS1500;TSS1500;TSS1500;TSS1500	SRPX;SRPX;SRPX;SRPX	Hypomethylated
cg27628015_BC21	-0.346964	0.0128507	X	136909703	NA	NA	Hypomethylated
cg27525786_TC21	-0.346845	0.00226124	X	123765110	NA	NA	Hypomethylated
cg12614702_BC11	-0.34684	0.00243433	X	48911650	TSS200;TSS200;TSS200;TSS200;TSS200;TSS200;TSS200	SLC35A2;SLC35A2;SLC35A2;SLC35A2;SLC35A2;SLC35A2;SLC35A2	Hypomethylated
cg07516457_BC11	-0.346799	0.0286812	X	71366081	TSS1500;TSS1500;TSS1500;TSS1500;TSS1500;TSS1500;TSS1500;TSS1500;TSS1500;TSS1500;TSS1500;TSS1500	TAF1;TAF1;TAF1;TAF1;TAF1;TAF1;TAF1;TAF1;TAF1;TAF1;TAF1;TAF1	Hypomethylated
cg15198729_TC11	-0.3467	0.00981806	X	101191507	NA	NA	Hypomethylated
cg06513359_BC21	-0.34668	0.0050556	X	47144881	exon_1;5UTR;TSS1500;TSS1500;TSS1500;TSS1500;TSS1500;TSS200	NDUFB11;NDUFB11;RBM10;RBM10;RBM10;RBM10;RBM10;NDUFB11	Hypomethylated
cg27384737_TC21	-0.346606	0.0011058	X	103586249	5UTR;exon_2;5UTR;exon_2;exon_4;5UTR;exon_3;5UTR;exon_2;5UTR;exon_2	TCEAL4;TCEAL4;TCEAL4;TCEAL4;TCEAL4;TCEAL4;TCEAL4;TCEAL4;TCEAL4;TCEAL4;TCEAL4	Hypomethylated
cg11042856_BC21	-0.346548	0.00142791	X	55717787	5UTR;exon_1;5UTR;exon_1;5UTR;exon_1;5UTR;exon_1;exon_1;exon_1;exon_1;exon_1;exon_1;exon_1;exon_1;exon_1;exon_1;exon_1	RRAGB;RRAGB;RRAGB;RRAGB;RRAGB;RRAGB;RRAGB;RRAGB;RRAGB;RRAGB;RRAGB;RRAGB;RRAGB;RRAGB;RRAGB;RRAGB;RRAGB;RRAGB	Hypomethylated
cg07768177_BC21	-0.346496	0.047112	X	139204598	NA	NA	Hypomethylated
cg06971254_TC21	-0.346374	0.00605866	X	48898392	5UTR;exon_1;TSS200;TSS1500;TSS1500;TSS1500;TSS1500	PQBP1;PQBP1;PQBP1;TIMM17B;TIMM17B;TIMM17B;TIMM17B	Hypomethylated
cg27271445_TC21	-0.346365	0.00920381	X	153794695	exon_2;exon_2;exon_1;exon_2;TSS1500;TSS1500	SSR4;SSR4;SSR4;SSR4;IDH3G;IDH3G	Hypomethylated
cg04493740_BC21	-0.346359	0.00334798	X	130340225	5UTR;exon_2;5UTR;exon_2;5UTR;exon_2	SLC25A14;SLC25A14;SLC25A14;SLC25A14;SLC25A14;SLC25A14	Hypomethylated
cg06482328_BC21	-0.346292	0.00288942	X	120251979	NA	NA	Hypomethylated
cg14533874_TC21	-0.346244	0.0121087	X	54044852	TSS1500;TSS1500	PHF8;PHF8	Hypomethylated
cg17952945_BC21	-0.346199	0.00102751	X	151396699	5UTR;exon_1;TSS1500	VMA21;VMA21;VMA21	Hypomethylated
cg01593269_TC21	-0.346106	0.00859765	X	153411245	TSS1500;TSS1500;TSS1500;TSS1500	ZFP92;ZFP92;ZFP92;ZFP92	Hypomethylated
cg09780491_TC21	-0.345984	0.00847883	X	76172809	TSS1500;TSS1500	PBDC1;PBDC1	Hypomethylated
cg03595428_BC21	-0.345961	0.000249373	X	155070999	5UTR;exon_1;5UTR;exon_1;TSS1500;TSS1500;TSS1500	CMC4;CMC4;MTCP1;MTCP1;BRCC3;BRCC3;BRCC3	Hypomethylated
cg04967538_BC21	-0.34591	0.00317699	X	120245333	TSS200	NKAPP1	Hypomethylated
cg01589255_TC21	-0.345907	0.014522	X	74536888	NA	NA	Hypomethylated
cg07910525_TC11	-0.345827	0.0162378	X	51332730	TSS200	NUDT10	Hypomethylated
cg05135828_TC11	-0.345792	0.00700416	X	143633569	NA	NA	Hypomethylated
cg13367122_BC21	-0.345787	0.00439587	X	153674028	exon_1;TSS1500;TSS1500;TSS1500;TSS1500;TSS1500;TSS1500	PNCK;PNCK;PNCK;PNCK;PNCK;PNCK;PNCK	Hypomethylated
cg18144073_TC21	-0.345763	0.00750619	X	54808895	TSS200	MAGED2	Hypomethylated
cg23486773_BC21	-0.345752	0.00280736	X	102155842	TSS200	BEX5	Hypomethylated
cg02061213_BC21	-0.34573	0.0131941	X	107825541	TSS1500;TSS1500;TSS200;TSS200	MID2;MID2;MID2;MID2	Hypomethylated
cg13818628_TC21	-0.34563	0.00231716	X	136251546	TSS200;TSS200	MAP7D3;MAP7D3	Hypomethylated
cg13548793_TC21	-0.345544	0.0124042	X	118974540	TSS200;TSS200;TSS200	LONRF3;LONRF3;LONRF3	Hypomethylated
cg25220235_TC21	-0.345468	0.0450801	X	38804663	TSS1500	MID1IP1-AS1	Hypomethylated
cg06645047_BC21	-0.345456	0.0245913	X	49002493	TSS1500	GRIPAP1	Hypomethylated
cg16391404_BC21	-0.345433	0.00126772	X	85244516	TSS1500;TSS1500	SATL1;SATL1	Hypomethylated
cg15315638_TC21	-0.345174	0.000152423	X	100409580	exon_1;5UTR;exon_1;5UTR;exon_1;5UTR	PCDH19;PCDH19;PCDH19;PCDH19;PCDH19;PCDH19	Hypomethylated
cg01924074_BC11	-0.345022	0.003678	X	53684222	NA	NA	Hypomethylated
cg22527791_BC21	-0.344936	0.0425725	X	71283115	TSS1500;TSS1500;TSS1500;TSS1500	NONO;NONO;NONO;NONO	Hypomethylated
cg23360535_TC21	-0.344771	0.00701158	X	54921389	NA	NA	Hypomethylated
cg11079517_TC21	-0.344622	0.0145927	X	25020951	NA	NA	Hypomethylated
cg05305760_TC21	-0.344618	0.018932	X	71492713	exon_1;TSS1500	TAF1;INGX	Hypomethylated
cg19168249_TC11	-0.34439	0.00690742	X	154428655	TSS200;TSS200	ATP6AP1;CH17-340M24.3	Hypomethylated
cg08785133_TC21	-0.344346	0.0307365	X	48508805	exon_1;TSS1500;TSS200;TSS200;TSS200;TSS200	PORCN-DT;PORCN;PORCN;PORCN;PORCN;PORCN	Hypomethylated
cg25820899_BC21	-0.344103	0.00448391	X	48676235	NA	NA	Hypomethylated
cg22750044_TC21	-0.344086	0.00153088	X	74422827	NA	NA	Hypomethylated
cg25124605_TC11	-0.343901	0.0260195	X	129982524	TSS200;TSS200;TSS200	BCORL1;BCORL1;BCORL1	Hypomethylated
cg27505195_BC21	-0.343856	0.00585088	X	120469368	TSS200;TSS200;TSS200	LAMP2;LAMP2;LAMP2	Hypomethylated
cg11376066_BC11	-0.343833	0.0156654	X	152941627	TSS200	ZNF185	Hypomethylated
cg26552464_BC21	-0.343801	0.011826	X	53686264	NA	NA	Hypomethylated
cg11157838_BC21	-0.343776	0.00181694	X	68894609	NA	NA	Hypomethylated
cg16533525_TC11	-0.343685	0.0230586	X	48801828	TSS1500;TSS1500;TSS1500;TSS1500;TSS1500;TSS1500;TSS200;TSS1500;TSS1500;TSS1500	HDAC6;HDAC6;HDAC6;HDAC6;HDAC6;HDAC6;HDAC6;HDAC6;HDAC6;HDAC6	Hypomethylated
cg00993140_BC11	-0.343674	0.0046477	X	86148118	TSS1500;TSS1500	DACH2;DACH2	Hypomethylated
cg16272791_TC11	-0.343593	0.0106802	X	133985894	TSS1500;TSS1500;TSS1500;TSS1500	GPC3;GPC3;GPC3;GPC3	Hypomethylated
cg18030003_TC21	-0.343542	0.00459353	X	70289836	5UTR;exon_1;TSS1500	PDZD11;PDZD11;KIF4A	Hypomethylated
cg11615510_TC21	-0.343542	0.0200182	X	101097725	TSS1500;TSS1500	CENPI;CENPI	Hypomethylated
cg10286673_TC11	-0.343539	0.0270061	X	107826450	NA	NA	Hypomethylated
cg20767561_BC11	-0.343518	0.00564883	X	109733582	exon_1;TSS1500;TSS1500;TSS1500;TSS1500	LOC105373311;ACSL4;ACSL4;ACSL4;ACSL4	Hypomethylated
cg20657691_BC21	-0.343457	0.000424026	X	48574174	TSS1500	RBM3	Hypomethylated
cg00167275_BC11	-0.343234	0.0159884	10	87094831	5UTR;exon_1;5UTR;exon_1;5UTR;exon_1;exon_1;5UTR;TSS1500;TSS1500;TSS1500;TSS1500;TSS1500;TSS1500;TSS1500;TSS1500;TSS1500;TSS1500;TSS1500;TSS1500;TSS1500;TSS1500;TSS1500;TSS1500;TSS1500;TSS1500;TSS1500;TSS1500;TSS1500;TSS1500;TSS1500	GLUD1;GLUD1;GLUD1;GLUD1;GLUD1;GLUD1;GLUD1;GLUD1;SHLD2;SHLD2;SHLD2;SHLD2;SHLD2;SHLD2;SHLD2;SHLD2;SHLD2;SHLD2;SHLD2;SHLD2;SHLD2;SHLD2;SHLD2;SHLD2;SHLD2;SHLD2;SHLD2;SHLD2;GLUD1;GLUD1;GLUD1	Hypomethylated
cg22934939_BC21	-0.343208	0.00937521	X	137566154	5UTR;exon_1;5UTR;exon_1	ZIC3;ZIC3;ZIC3;ZIC3	Hypomethylated
cg03166428_BC21	-0.343077	0.00963158	X	153494709	TSS1500	BGN	Hypomethylated
cg27540791_TC21	-0.342884	0.00288818	X	101220093	5UTR;exon_1;5UTR;exon_1	DRP2;DRP2;DRP2;DRP2	Hypomethylated
cg17001703_TC21	-0.342818	0.0103147	X	65534983	TSS200;TSS200;TSS200;TSS200;TSS200;TSS200;TSS200;TSS200;TSS200;TSS200;TSS200;TSS200;TSS200;TSS200	LAS1L;LAS1L;LAS1L;LAS1L;LAS1L;LAS1L;LAS1L;LAS1L;LAS1L;LAS1L;LAS1L;LAS1L;LAS1L;LAS1L	Hypomethylated
cg06468442_BC21	-0.342773	0.0266504	X	107449452	TSS200;TSS1500;TSS200;TSS1500	FRMPD3;FRMPD3;FRMPD3;FRMPD3	Hypomethylated
cg19022966_BC21	-0.342653	0.000546737	X	134460180	5UTR;exon_1	HPRT1;HPRT1	Hypomethylated
cg12039967_TC11	-0.34261	0.000911226	X	68498651	TSS1500;TSS1500	YIPF6;YIPF6	Hypomethylated
cg22645859_TC21	-0.342601	0.00183445	X	119853080	TSS200;TSS200	UPF3B;UPF3B	Hypomethylated
cg27010205_TC11	-0.34254	0.0118685	X	48004102	TSS1500;TSS200;TSS200;TSS200	SPACA5;ZNF182;ZNF182;ZNF182	Hypomethylated
cg16126759_BC21	-0.342472	0.000851729	X	55717473	TSS1500;TSS1500;TSS1500;TSS1500;TSS1500;TSS1500;TSS1500;TSS1500;TSS1500;TSS1500;TSS1500;TSS1500;TSS1500;TSS1500	RRAGB;RRAGB;RRAGB;RRAGB;RRAGB;RRAGB;RRAGB;RRAGB;RRAGB;RRAGB;RRAGB;RRAGB;RRAGB;RRAGB	Hypomethylated
cg24389217_BC21	-0.342407	0.0105162	X	85003880	5UTR;exon_1	APOOL;APOOL	Hypomethylated
cg14642832_BC21	-0.342232	0.0129884	X	136880978	TSS1500;TSS1500;TSS1500;TSS1500	RBMX;RBMX;RBMX;RBMX	Hypomethylated
cg09202373_TC21	-0.34216	0.00180964	X	154412337	TSS1500;TSS1500;TSS1500	DNASE1L1;DNASE1L1;DNASE1L1	Hypomethylated
cg25852925_BC21	-0.342116	0.00607582	X	150363260	TSS200;TSS200	MAMLD1;MAMLD1	Hypomethylated
cg23408987_TC11	-0.342068	0.00907023	X	154398265	5UTR;exon_1;5UTR;exon_1;5UTR;exon_1;TSS1500;TSS200;TSS200	RPL10;RPL10;RPL10;RPL10;RPL10;RPL10;RPL10;RPL10;RPL10	Hypomethylated
cg13823708_BC11	-0.341895	0.0126016	X	79366936	NA	NA	Hypomethylated
cg19548593_TC21	-0.341818	0.000494265	X	155216328	5UTR;exon_1;TSS200;TSS200	VBP1;VBP1;VBP1;VBP1	Hypomethylated
cg10510586_TC11	-0.341792	0.0284135	X	69128754	NA	NA	Hypomethylated
cg12074688_TC21	-0.341731	0.0455611	X	57121485	5UTR;exon_1;5UTR;exon_1;5UTR;exon_1;5UTR;exon_1;5UTR;exon_1	SPIN2B;SPIN2B;SPIN2B;SPIN2B;SPIN2B;SPIN2B;SPIN2B;SPIN2B;SPIN2B;SPIN2B	Hypomethylated
cg19885057_TC21	-0.341709	0.0212283	X	153598537	TSS1500	LOC105373383	Hypomethylated
cg06475150_BC21	-0.341614	0.0129667	X	49080155	TSS1500	WDR45	Hypomethylated
cg08081144_TC21	-0.341561	0.0269992	X	17375649	5UTR;exon_1;5UTR;exon_1	NHS;NHS;NHS;NHS	Hypomethylated
cg12944030_BC11	-0.341311	0.0127847	X	55161037	exon_1;5UTR;exon_1;5UTR	FAM104B;FAM104B;FAM104B;FAM104B	Hypomethylated
cg26764972_TC11	-0.341309	0.0219498	X	71254235	TSS200	ZMYM3	Hypomethylated
cg05100261_TC11	-0.341239	0.0107853	X	154398413	5UTR;exon_1;TSS200	RPL10;RPL10;RPL10	Hypomethylated
cg27389422_BC21	-0.341207	0.00199604	X	104113206	5UTR;exon_2;exon_2	ZCCHC18;ZCCHC18;ZCCHC18	Hypomethylated
cg24340926_TC21	-0.341151	0.00178645	X	130171062	TSS1500	RAB33A	Hypomethylated
cg25402895_TC11	-0.340973	0.0010609	X	72239261	TSS1500;TSS1500	ERCC6L;ERCC6L	Hypomethylated
cg27487200_BC21	-0.340933	0.0127213	X	118973721	TSS1500;TSS1500;TSS1500	LONRF3;LONRF3;LONRF3	Hypomethylated
cg02645808_BC21	-0.34089	0.00543853	X	54531069	NA	NA	Hypomethylated
cg26688923_TC21	-0.340727	0.0110986	X	73563001	exon_1;TSS200;TSS200	MAP2K4P1;CHIC1;CHIC1	Hypomethylated
cg27206255_TC21	-0.340517	0.0229882	X	74537183	NA	NA	Hypomethylated
cg13376417_TC11	-0.3405	0.0113185	X	120630217	TSS200;TSS200	C1GALT1C1;C1GALT1C1	Hypomethylated
cg16091895_TC21	-0.34044	0.011024	X	149632059	TSS1500;TSS1500;TSS1500;TSS1500	TMEM185A;TMEM185A;TMEM185A;TMEM185A	Hypomethylated
cg16734817_TC11	-0.340362	0.0163491	X	49922461	TSS200;TSS200;TSS200	CLCN5;CLCN5;CLCN5	Hypomethylated
cg06149454_TC21	-0.340352	0.0266944	X	150364759	NA	NA	Hypomethylated
cg26383049_TC21	-0.3403	0.000173494	X	100995599	NA	NA	Hypomethylated
cg25873934_BC11	-0.339933	0.00540441	X	11427975	TSS200	ARHGAP6	Hypomethylated
cg16840743_TC21	-0.3398	0.0243609	X	123732903	NA	NA	Hypomethylated
cg09724624_TC21	-0.339627	0.00122743	X	107775965	5UTR;exon_1;5UTR;exon_1;TSS200	TSC22D3;TSC22D3;TSC22D3;TSC22D3;TSC22D3	Hypomethylated
cg13655660_BC21	-0.339616	0.00024549	X	119791810	TSS200	RPL39	Hypomethylated
cg18049750_TC21	-0.339477	0.000325798	X	17737185	TSS1500;TSS1500;TSS1500;TSS1500	SCML1;SCML1;SCML1;SCML1	Hypomethylated
cg11870452_TC21	-0.339445	0.00248535	X	14873294	TSS200;TSS200;TSS1500;TSS1500;TSS1500;TSS1500	MOSPD2;MOSPD2;FANCB;FANCB;FANCB;FANCB	Hypomethylated
cg03440272_TC11	-0.339127	0.00146969	X	51396214	NA	NA	Hypomethylated
cg27209301_BC21	-0.339086	0.0218377	X	74925649	TSS200	NEXMIF	Hypomethylated
cg13751216_BC11	-0.339056	0.0383576	X	118839957	NA	NA	Hypomethylated
cg00145348_TC21	-0.339022	0.0206242	X	55000429	5UTR;exon_1;exon_1	APEX2;APEX2;APEX2	Hypomethylated
cg17720011_TC11	-0.338978	0.0227392	X	134915315	TSS200;TSS200	MOSPD1;MOSPD1	Hypomethylated
cg01836018_BC21	-0.338919	0.046019	X	13763551	NA	NA	Hypomethylated
cg10236447_BC21	-0.33884	0.00329895	X	53048313	TSS1500	GPR173	Hypomethylated
cg13682241_TC11	-0.338835	0.0183623	X	136880791	TSS200;TSS200;TSS200;TSS200	RBMX;RBMX;RBMX;RBMX	Hypomethylated
cg27121276_TC21	-0.338636	0.00103961	X	153412096	NA	NA	Hypomethylated
cg04245725_TC11	-0.338465	0.0214381	X	153875988	exon_1;5UTR;TSS200;TSS200	L1CAM;L1CAM;L1CAM;L1CAM	Hypomethylated
cg12650780_BC21	-0.338449	0.00134802	X	81202550	TSS1500	HMGN5	Hypomethylated
cg27424370_TC21	-0.338409	0.0320716	X	23332534	NA	NA	Hypomethylated
cg06505213_BC21	-0.338247	0.0131976	X	48911814	TSS200;TSS200;TSS200;TSS200;TSS200;TSS200;TSS200	SLC35A2;SLC35A2;SLC35A2;SLC35A2;SLC35A2;SLC35A2;SLC35A2	Hypomethylated
cg25077868_TC21	-0.338243	0.0325311	X	151175792	exon_3;TSS1500	GPR50-AS1;GPR50	Hypomethylated
cg23453784_TC21	-0.33823	0.00169351	X	107571925	NA	NA	Hypomethylated
cg27498073_TC21	-0.338202	0.0133646	X	119791135	NA	NA	Hypomethylated
cg15867166_TC11	-0.338171	0.0217722	X	153794035	TSS1500;TSS1500;TSS200;TSS1500	SSR4;SSR4;SSR4;SSR4	Hypomethylated
cg03424637_TC21	-0.338144	0.0414775	X	148501419	NA	NA	Hypomethylated
cg05279113_TC21	-0.3378	0.00152501	X	72239265	TSS1500;TSS1500	ERCC6L;ERCC6L	Hypomethylated
cg06807018_TC11	-0.337761	0.00731557	X	120469062	NA	NA	Hypomethylated
cg11038686_TC21	-0.337718	0.0180266	X	48737127	NA	NA	Hypomethylated
cg14107346_BC21	-0.337712	0.045077	X	50470550	exon_1	DGKK	Hypomethylated
cg21943052_BC21	-0.337522	0.0101684	X	153494699	TSS1500	BGN	Hypomethylated
cg07653699_TC21	-0.337516	0.00304276	X	139204133	exon_2;5UTR;exon_2;5UTR;5UTR;exon_2	FGF13;FGF13;FGF13;FGF13;FGF13;FGF13	Hypomethylated
cg26955512_TC21	-0.337495	0.0197444	X	72572695	exon_1;exon_1;exon_1;exon_1;exon_1;exon_1;exon_1	HDAC8;HDAC8;HDAC8;HDAC8;HDAC8;HDAC8;HDAC8	Hypomethylated
cg00823357_TC21	-0.337386	0.00472919	X	68828720	TSS1500	EFNB1	Hypomethylated
cg04037732_BC11	-0.337375	0.0255232	X	71144925	5UTR;exon_1;5UTR;exon_1;5UTR;exon_1;5UTR;exon_1	NLGN3;NLGN3;NLGN3;NLGN3;NLGN3;NLGN3;NLGN3;NLGN3	Hypomethylated
cg00114913_BC11	-0.337312	0.000772768	X	118973577	TSS1500;TSS1500;TSS1500	LONRF3;LONRF3;LONRF3	Hypomethylated
cg24832428_TC11	-0.337217	0.0128145	X	136767668	5UTR;exon_1	ARHGEF6;ARHGEF6	Hypomethylated
cg07799491_BC21	-0.337121	0.000409923	X	150693053	5UTR;exon_1;5UTR;exon_1;5UTR;exon_1;5UTR;exon_1;TSS1500;TSS1500;TSS1500;TSS1500;TSS1500	MTMR1;MTMR1;MTMR1;MTMR1;MTMR1;MTMR1;MTMR1;MTMR1;MTMR1;MTMR1;MTMR1;MTMR1;MTMR1	Hypomethylated
cg27566868_BC21	-0.336946	0.020015	X	129932030	NA	NA	Hypomethylated
cg18426655_BC11	-0.33689	0.0418363	X	14872996	5UTR;exon_1;5UTR;exon_1;exon_1;TSS1500;TSS1500	FANCB;FANCB;FANCB;FANCB;FANCB;MOSPD2;MOSPD2	Hypomethylated
cg20922422_BC21	-0.336802	0.00309922	X	24647552	TSS1500;TSS1500	PCYT1B;PCYT1B	Hypomethylated
cg19937618_TC11	-0.336752	0.00321195	X	49043657	TSS1500;TSS1500	TFE3;TFE3	Hypomethylated
cg09855112_BC21	-0.336696	0.000768734	X	135344273	TSS1500;TSS200;TSS200	ZNF449;ZNF75D;ZNF75D	Hypomethylated
cg18626978_BC21	-0.336687	0.002389	X	54043380	TSS1500	PHF8	Hypomethylated
cg00965199_BC21	-0.33662	0.00317664	X	55452229	5UTR;exon_1;TSS1500	MAGEH1;MAGEH1;MIR4536-1	Hypomethylated
cg23714856_BC21	-0.336581	0.0192061	X	106802593	TSS200;TSS200	TBC1D8B;TBC1D8B	Hypomethylated
cg03537243_BC21	-0.336539	0.000135388	X	107206500	TSS200;TSS200;TSS200;TSS200	DNAAF6;DNAAF6;NUP62CL;NUP62CL	Hypomethylated
cg00775115_TC21	-0.336489	0.000246918	X	47483799	exon_1;TSS1500;TSS1500;TSS1500;TSS1500;TSS1500;TSS1500;TSS1500;TSS1500;TSS1500;TSS1500;TSS1500;TSS1500;TSS1500;TSS1500;TSS1500;TSS1500	LINC01560;ZNF41;ZNF41;ZNF41;ZNF41;ZNF41;ZNF41;ZNF41;ZNF41;ZNF41;ZNF41;ZNF41;ZNF41;ZNF41;ZNF41;ZNF41;ZNF41	Hypomethylated
cg10530128_BC21	-0.336406	0.00521886	X	48912273	TSS1500;TSS1500;TSS1500;TSS1500;TSS1500;TSS1500;TSS1500;TSS1500	SLC35A2;SLC35A2;SLC35A2;SLC35A2;SLC35A2;SLC35A2;SLC35A2;SLC35A2	Hypomethylated
cg20796646_TC21	-0.336256	0.0106943	X	135343877	5UTR;exon_1;exon_1;TSS1500	ZNF75D;ZNF75D;ZNF75D;ZNF449	Hypomethylated
cg26887528_BC21	-0.336179	0.0236332	X	108091013	TSS1500;TSS1500;TSS1500;TSS1500;TSS1500;TSS1500;TSS1500;TSS1500	ATG4A;ATG4A;ATG4A;ATG4A;ATG4A;ATG4A;ATG4A;ATG4A	Hypomethylated
cg03019024_TC21	-0.336103	0.0143159	X	76173120	5UTR;exon_1;5UTR;exon_1	PBDC1;PBDC1;PBDC1;PBDC1	Hypomethylated
cg07382899_TC21	-0.33604	0.00271207	X	129655027	TSS200	APLN	Hypomethylated
cg15224006_TC21	-0.336006	0.00118354	X	49268941	TSS1500;TSS1500	PPP1R3F;PPP1R3F	Hypomethylated
cg27763416_TC21	-0.33597	0.0411948	X	153927636	TSS1500;TSS1500	ARHGAP4;ARHGAP4	Hypomethylated
cg11138004_TC21	-0.335919	0.0392518	X	155055191	exon_5;3UTR	FUNDC2;FUNDC2	Hypomethylated
cg13418665_TC21	-0.335755	0.00175783	X	17374760	TSS1500;TSS1500	NHS;NHS	Hypomethylated
cg00374088_BC11	-0.335752	0.0287026	X	69538719	NA	NA	Hypomethylated
cg18016370_TC21	-0.335639	0.000522895	X	15336028	TSS1500;TSS1500;TSS1500;TSS1500	PIGA;PIGA;PIGA;PIGA	Hypomethylated
cg23698956_BC21	-0.335614	0.0141332	X	154516591	TSS1500;TSS1500;TSS1500;TSS1500;TSS1500;TSS1500;TSS1500	FAM3A;FAM3A;FAM3A;FAM3A;FAM3A;FAM3A;FAM3A	Hypomethylated
cg07608505_TC21	-0.335527	0.000895186	X	102125504	TSS200	TCEAL2	Hypomethylated
cg21142188_TC21	-0.335516	0.0108187	X	77910797	5UTR;exon_1;5UTR;exon_1;exon_1	ATP7A;ATP7A;ATP7A;ATP7A;ATP7A	Hypomethylated
cg21966453_BC11	-0.33548	0.0483298	X	152830765	TSS200;TSS1500;TSS1500	CETN2;NSDHL;NSDHL	Hypomethylated
cg22952406_TC21	-0.335447	0.00198732	X	155071929	TSS1500;TSS1500	MTCP1;CMC4	Hypomethylated
cg06137672_TC11	-0.335375	0.00131218	X	153794571	exon_1;exon_1;TSS200;TSS200;TSS200	SSR4;SSR4;SSR4;IDH3G;IDH3G	Hypomethylated
cg23205426_BC21	-0.335372	0.0209596	X	152897677	TSS1500;TSS1500	ZNF185;ZNF185	Hypomethylated
cg01747155_TC21	-0.335335	0.0031007	X	155612855	5UTR;exon_1;5UTR;exon_1	TMLHE;TMLHE;TMLHE;TMLHE	Hypomethylated
cg04746792_TC21	-0.335312	0.00373705	X	85003933	NA	NA	Hypomethylated
cg13034335_BC21	-0.335225	0.0187956	X	107205807	TSS1500;TSS1500	DNAAF6;DNAAF6	Hypomethylated
cg04544498_TC21	-0.335192	0.00415266	X	76427466	TSS1500	MAGEE1	Hypomethylated
cg10407245_TC21	-0.335171	0.000581756	X	48737346	NA	NA	Hypomethylated
cg11329209_BC11	-0.335136	0.00142461	X	69504204	TSS200	NALF2	Hypomethylated
cg13069450_BC21	-0.33513	0.00135541	X	119943403	exon_1	NKAP	Hypomethylated
cg18396806_TC11	-0.33499	0.0115905	X	134807093	TSS200;TSS200;TSS200;TSS200;TSS200;TSS200;TSS200;TSS200;TSS200;TSS200;TSS200;TSS200;TSS200;TSS200;TSS200	PABIR3;PABIR3;PABIR3;PABIR3;PABIR3;PABIR3;PABIR3;PABIR3;PABIR3;PABIR3;PABIR3;PABIR3;PABIR3;PABIR3;PABIR3	Hypomethylated
cg23484208_TC11	-0.334852	0.000431391	X	11758734	exon_1;TSS1500	MSL3;MSL3	Hypomethylated
cg27416296_BC21	-0.334807	0.00136518	X	108091773	TSS200;TSS200;TSS200;TSS200;TSS200;TSS200;TSS200;TSS200;TSS1500;TSS1500	ATG4A;ATG4A;ATG4A;ATG4A;ATG4A;ATG4A;ATG4A;ATG4A;PSMD10;PSMD10	Hypomethylated
cg07240096_TC21	-0.334806	0.00300354	X	49123742	TSS200	GPKOW	Hypomethylated
cg27228802_TC21	-0.334722	0.0020413	X	77895244	NA	NA	Hypomethylated
cg17475505_TC21	-0.334683	0.00115201	X	46545424	TSS200;TSS200;TSS200;TSS200	ZNF674-AS1;ZNF674;ZNF674;ZNF674	Hypomethylated
cg20887366_BC11	-0.334677	0.0410958	X	40580957	TSS200	ATP6AP2	Hypomethylated
cg00253811_BC21	-0.334614	0.0168145	X	15335801	TSS1500;TSS1500;TSS1500;TSS1500	PIGA;PIGA;PIGA;PIGA	Hypomethylated
cg15121354_TC11	-0.334349	0.00790669	X	105822425	TSS200	NRK	Hypomethylated
cg14448929_BC21	-0.334273	0.00697769	X	23333026	NA	NA	Hypomethylated
cg19859323_TC11	-0.334138	0.00455724	X	137550274	NA	NA	Hypomethylated
cg07264097_TC21	-0.33409	0.00366404	X	71366342	TSS200;TSS200;TSS200;TSS200;TSS200;TSS200;TSS200;TSS200;TSS200;TSS200;TSS200;TSS200	TAF1;TAF1;TAF1;TAF1;TAF1;TAF1;TAF1;TAF1;TAF1;TAF1;TAF1;TAF1	Hypomethylated
cg26267038_TC21	-0.333882	0.00413296	X	21374870	5UTR;exon_1;5UTR;exon_1;5UTR;exon_1;5UTR;exon_1;5UTR;exon_1;5UTR;exon_1;5UTR;exon_1;5UTR;exon_1	CNKSR2;CNKSR2;CNKSR2;CNKSR2;CNKSR2;CNKSR2;CNKSR2;CNKSR2;CNKSR2;CNKSR2;CNKSR2;CNKSR2;CNKSR2;CNKSR2;CNKSR2;CNKSR2	Hypomethylated
cg19253643_TC21	-0.333843	0.0125552	X	153517480	TSS200;TSS200;TSS200;TSS200;TSS200	ATP2B3;ATP2B3;ATP2B3;ATP2B3;ATP2B3	Hypomethylated
cg00790086_BC21	-0.333446	0.00629355	X	46837039	TSS200	RP2	Hypomethylated
cg16190093_TC21	-0.333329	0.00695227	X	24025976	NA	NA	Hypomethylated
cg03157806_TC21	-0.333063	0.0348054	X	149631596	exon_1;5UTR;exon_1;5UTR;exon_1;5UTR;exon_1	TMEM185A;TMEM185A;TMEM185A;TMEM185A;TMEM185A;TMEM185A;TMEM185A	Hypomethylated
cg24378152_TC21	-0.332972	0.00144014	X	47144855	exon_1;5UTR;TSS1500;TSS1500;TSS1500;TSS1500;TSS1500;TSS200	NDUFB11;NDUFB11;RBM10;RBM10;RBM10;RBM10;RBM10;NDUFB11	Hypomethylated
cg14854487_BC21	-0.3329	0.00366576	X	120469243	exon_1;5UTR;exon_1;5UTR;exon_1;5UTR	LAMP2;LAMP2;LAMP2;LAMP2;LAMP2;LAMP2	Hypomethylated
cg05074623_BC21	-0.332708	0.0007808	X	152831206	TSS1500	CETN2	Hypomethylated
cg19586382_TC21	-0.332657	0.000248082	X	71365846	TSS1500;TSS1500;TSS1500;TSS1500;TSS1500;TSS1500;TSS1500;TSS1500;TSS1500;TSS1500;TSS1500;TSS1500	TAF1;TAF1;TAF1;TAF1;TAF1;TAF1;TAF1;TAF1;TAF1;TAF1;TAF1;TAF1	Hypomethylated
cg10191387_BC11	-0.332579	0.037329	X	123184665	NA	NA	Hypomethylated
cg23112505_TC21	-0.332542	0.0255324	X	118976571	5UTR;exon_1	LONRF3;LONRF3	Hypomethylated
cg15613218_BC21	-0.332519	0.0131648	X	41381988	NA	NA	Hypomethylated
cg00723034_TC21	-0.332475	0.00190706	X	76173590	exon_2;exon_2	PBDC1;PBDC1	Hypomethylated
cg27177898_TC21	-0.33234	0.00302326	X	71366110	TSS1500;TSS1500;TSS1500;TSS1500;TSS1500;TSS1500;TSS1500;TSS1500;TSS1500;TSS1500;TSS1500;TSS1500	TAF1;TAF1;TAF1;TAF1;TAF1;TAF1;TAF1;TAF1;TAF1;TAF1;TAF1;TAF1	Hypomethylated
cg25053301_TC21	-0.332306	0.000291321	X	48598162	5UTR;exon_1	WDR13;WDR13	Hypomethylated
cg15788661_BC21	-0.332292	0.0280611	X	69504432	5UTR;exon_1	NALF2;NALF2	Hypomethylated
cg06758848_BC21	-0.332095	0.0227347	X	154374900	TSS1500;TSS1500	FLNA;FLNA	Hypomethylated
cg09418623_BC21	-0.332076	0.0149451	X	67545953	exon_1;5UTR;exon_1;exon_1;exon_1;exon_1	AR;AR;AR;AR;AR;AR	Hypomethylated
cg27381383_BC21	-0.331943	0.0226096	X	101624179	5UTR;exon_3;5UTR;exon_3;5UTR;exon_3	ARMCX3;ARMCX3;ARMCX3;ARMCX3;ARMCX3;ARMCX3	Hypomethylated
cg21672057_TC21	-0.331696	0.0153744	X	74924489	NA	NA	Hypomethylated
cg03576039_TC21	-0.331654	0.00402855	X	134172319	NA	NA	Hypomethylated
cg06731599_TC21	-0.331631	0.0139112	X	40581452	NA	NA	Hypomethylated
cg08395108_TC21	-0.331573	0.0167839	X	54808939	TSS200	MAGED2	Hypomethylated
cg07940380_TC21	-0.331477	0.00134864	X	68433340	5UTR;exon_1	OPHN1;OPHN1	Hypomethylated
cg27615590_TC21	-0.331474	0.0165791	X	71533033	TSS200;TSS200	OGT;OGT	Hypomethylated
cg00347850_BC21	-0.331235	0.00333794	X	46837472	NA	NA	Hypomethylated
cg16710588_TC21	-0.331185	0.0218975	X	49171642	TSS1500	PLP2	Hypomethylated
cg12443477_BC21	-0.331087	0.0175945	X	154751360	TSS1500;TSS1500;TSS1500	GAB3;GAB3;GAB3	Hypomethylated
cg06818142_TC21	-0.331072	0.00330699	X	101348961	TSS1500;TSS1500	TIMM8A;TIMM8A	Hypomethylated
cg15600969_TC21	-0.331051	0.000933475	X	120734883	NA	NA	Hypomethylated
cg20033444_BC11	-0.331025	0.0248709	X	130060035	NA	NA	Hypomethylated
cg09867302_BC21	-0.331018	0.0100275	X	68828294	TSS1500	EFNB1	Hypomethylated
cg02696431_BC21	-0.330999	0.0324373	X	71118431	TSS200	MED12	Hypomethylated
cg00917018_TC21	-0.330945	0.000623744	X	141177364	TSS1500	LDOC1	Hypomethylated
cg06769752_BC21	-0.330936	0.0158627	X	154750564	NA	NA	Hypomethylated
cg24149051_TC21	-0.330882	0.00956437	X	68693485	TSS200	STARD8	Hypomethylated
cg12481479_TC11	-0.330837	0.00503912	X	38562183	NA	NA	Hypomethylated
cg11550332_BC21	-0.330688	0.00207086	X	107717043	exon_1;5UTR;TSS1500	TSC22D3;TSC22D3;TSC22D3	Hypomethylated
cg19587616_BC11	-0.330687	0.0374215	X	49073919	exon_1	PRAF2	Hypomethylated
cg26590811_TC11	-0.330538	0.00207337	X	154379621	NA	NA	Hypomethylated
cg05109065_TC11	-0.330522	0.00411138	X	73563566	exon_1;exon_1;TSS1500	CHIC1;CHIC1;MAP2K4P1	Hypomethylated
cg08725455_TC11	-0.330509	0.0237117	X	53048119	TSS1500	GPR173	Hypomethylated
cg08221357_TC21	-0.330395	0.000360003	X	48958528	TSS1500;TSS1500;TSS1500;TSS200	OTUD5;OTUD5;OTUD5;OTUD5	Hypomethylated
cg06779458_BC11	-0.330376	0.00768606	X	153321458	NA	NA	Hypomethylated
cg12707233_TC21	-0.330367	0.00455676	X	54358531	TSS1500;TSS1500;TSS1500	WNK3;WNK3;WNK3	Hypomethylated
cg09227616_TC21	-0.330289	0.00351646	X	49200427	TSS1500	SYP	Hypomethylated
cg17935021_TC11	-0.330213	0.0250991	X	102599034	TSS1500;TSS1500;TSS1500;TSS1500;TSS1500;TSS1500;TSS200;TSS200;TSS200	ARMCX5-GPRASP2;ARMCX5-GPRASP2;ARMCX5-GPRASP2;ARMCX5;ARMCX5;ARMCX5;ARMCX5;ARMCX5;ARMCX5	Hypomethylated
cg10560144_TC21	-0.330177	0.000841018	X	78103858	TSS1500	PGKÂ1.00	Hypomethylated
cg04787237_BC21	-0.330072	0.00479367	X	153795091	TSS1500;TSS1500	IDH3G;IDH3G	Hypomethylated
cg09368074_TC11	-0.330071	0.0338984	X	125205270	TSS1500	TENM1	Hypomethylated
cg21681732_TC11	-0.329915	0.00969189	X	153724318	5UTR;exon_1;TSS1500;TSS1500;TSS200	BCAP31;BCAP31;ABCD1;BCAP31;BCAP31	Hypomethylated
cg17731486_TC21	-0.329871	0.00259427	X	101623803	5UTR;exon_2;5UTR;exon_2	ARMCX3;ARMCX3;ARMCX3;ARMCX3	Hypomethylated
cg00581583_TC21	-0.32987	0.00114142	X	49191334	NA	NA	Hypomethylated
cg03946442_TC21	-0.329791	0.00233969	X	20266547	NA	NA	Hypomethylated
cg12584551_BC11	-0.32964	0.0294626	X	68433559	TSS200	OPHN1	Hypomethylated
cg16158407_BC21	-0.329557	0.0322257	X	107205800	TSS1500;TSS1500	DNAAF6;DNAAF6	Hypomethylated
cg24829975_BC21	-0.329506	0.000115814	X	101623558	NA	NA	Hypomethylated
cg03661529_BC21	-0.329477	0.000795324	X	77786342	TSS200;TSS200	ATRX;ATRX	Hypomethylated
cg01780361_TC21	-0.329464	0.00285186	X	56563953	exon_1	UBQLN2	Hypomethylated
cg07822777_BC11	-0.329425	0.019307	X	104254969	TSS200	ESX1	Hypomethylated
cg26155828_TC21	-0.329347	0.0282071	X	38805353	exon_3;exon_2;exon_3;TSS1500	MID1IP1;MID1IP1;MID1IP1;MID1IP1-AS1	Hypomethylated
cg04059198_TC21	-0.32898	0.0139004	X	129981091	5UTR;exon_1	BCORL1;BCORL1	Hypomethylated
cg09055253_TC21	-0.328963	0.00150227	X	154762599	TSS1500;TSS1500;TSS1500;TSS1500;TSS1500;TSS1500	DKC1;DKC1;DKC1;DKC1;DKC1;DKC1	Hypomethylated
cg21657265_BC21	-0.328848	0.0236338	X	23334858	5UTR;exon_1	PTCHD1;PTCHD1	Hypomethylated
cg09909750_TC21	-0.328734	0.030127	X	18984917	TSS1500	PHKA2	Hypomethylated
cg26936230_BC11	-0.328674	0.0343341	X	47620194	TSS1500;TSS1500	SYN1;SYN1	Hypomethylated
cg11664825_TC21	-0.328649	0.0108096	X	100929354	TSS1500	XKRX	Hypomethylated
cg27044705_BC21	-0.32864	0.00179921	X	51396513	NA	NA	Hypomethylated
cg16243644_BC21	-0.32849	0.00120149	X	123961916	TSS200;TSS200;TSS1500	STAG2;STAG2;STAG2-AS1	Hypomethylated
cg16637019_BC11	-0.328487	0.00351696	X	110796121	TSS1500;TSS1500;TSS1500;TSS1500;TSS1500;TSS1500;TSS1500;TSS1500;TSS1500;TSS1500;TSS1500	CHRDL1;CHRDL1;CHRDL1;CHRDL1;CHRDL1;CHRDL1;CHRDL1;CHRDL1;CHRDL1;CHRDL1;CHRDL1	Hypomethylated
cg24826812_BC11	-0.328471	0.0108027	X	135520687	5UTR;exon_1;5UTR;exon_1;5UTR;exon_1;5UTR;exon_1;5UTR;exon_1;5UTR;exon_1;exon_1;TSS200	INTS6L;INTS6L;INTS6L;INTS6L;INTS6L;INTS6L;INTS6L;INTS6L;INTS6L;INTS6L;INTS6L;INTS6L;INTS6L;INTS6L-AS1	Hypomethylated
cg25317260_BC21	-0.328436	0.00154554	X	130166116	TSS1500;TSS1500;TSS1500;TSS1500	AIFM1;AIFM1;AIFM1;AIFM1	Hypomethylated
cg04297329_BC21	-0.328382	0.00780955	X	73214884	TSS200	NAP1L2	Hypomethylated
cg25073957_TC11	-0.328265	0.047715	X	106726831	5UTR;exon_1	RNF128;RNF128	Hypomethylated
cg07629996_BC21	-0.328032	0.0152905	X	17655756	NA	NA	Hypomethylated
cg25189177_BC21	-0.327949	0.0474332	X	70452260	TSS200	DLG3	Hypomethylated
cg12125741_TC21	-0.327736	0.0194077	X	104156699	NA	NA	Hypomethylated
cg14834143_BC21	-0.327735	0.001469	X	118975881	TSS1500	LONRF3	Hypomethylated
cg04051220_BC21	-0.327708	0.0047737	X	153969319	exon_2	HCFC1-AS1	Hypomethylated
cg27370692_TC21	-0.327707	0.00249189	X	101659152	NA	NA	Hypomethylated
cg08817443_BC11	-0.327692	0.00149342	X	136497587	TSS200	HTATSF1	Hypomethylated
cg25413720_TC21	-0.327681	0.00142486	X	23782920	TSS1500;TSS1500	SAT1;SAT1	Hypomethylated
cg08099713_BC21	-0.327623	0.0185382	X	109536969	5UTR;exon_1;exon_2;TSS1500	NXT2;NXT2;NXT2;NXT2	Hypomethylated
cg26234774_TC11	-0.327573	0.0177671	X	71533023	TSS200;TSS200	OGT;OGT	Hypomethylated
cg16700576_TC21	-0.327547	0.0378085	X	68693467	TSS200	STARD8	Hypomethylated
cg13839778_BC21	-0.32741	0.0155426	X	47619649	exon_1;exon_1	SYN1;SYN1	Hypomethylated
cg11906997_TC21	-0.327253	0.0228996	X	136147865	5UTR;exon_1;5UTR;exon_1;TSS1500;TSS1500;TSS1500	FHL1;FHL1;FHL1;FHL1;FHL1;FHL1;FHL1	Hypomethylated
cg19593957_TC21	-0.32715	0.00245079	X	10620168	NA	NA	Hypomethylated
cg11422327_BC21	-0.327025	0.00112707	X	47129742	NA	NA	Hypomethylated
cg25714218_TC11	-0.326956	0.0185191	X	150983145	TSS200;TSS200;TSS200	HMGB3;HMGB3;HMGB3	Hypomethylated
cg04464742_TC21	-0.326941	0.0174222	X	120561098	TSS1500;TSS200	CUL4B;CUL4B	Hypomethylated
cg03310203_TC21	-0.326826	0.0113258	X	152638357	NA	NA	Hypomethylated
cg27387496_BC21	-0.326766	0.0105414	X	103918401	TSS1500;TSS1500	TMSB15B;TMSB15B	Hypomethylated
cg15845873_TC21	-0.326543	0.00255442	X	119692839	NA	NA	Hypomethylated
cg00988678_TC11	-0.326479	0.00445858	X	119871640	exon_1;5UTR;TSS200	RNF113A;RNF113A;NDUFA1	Hypomethylated
cg06267144_TC21	-0.326409	0.0112282	X	137565601	TSS1500;TSS1500	ZIC3;ZIC3	Hypomethylated
cg02465785_TC11	-0.326374	0.0244522	X	30653413	TSS200;TSS200;TSS200;TSS200	GK;GK;GK;GK	Hypomethylated
cg06140460_TC21	-0.326198	0.0363348	X	48971990	TSS200	KCND1	Hypomethylated
cg12165338_TC11	-0.326169	0.00382912	X	51743498	5UTR;exon_1	GSPT2;GSPT2	Hypomethylated
cg27595778_BC11	-0.326068	0.0277758	X	132490043	TSS1500;TSS1500;TSS1500;TSS1500;TSS1500;TSS1500;TSS1500;TSS1500;TSS1500;TSS1500;TSS1500;TSS1500;TSS200;TSS200;TSS200;TSS200;TSS200;TSS200;TSS200;TSS200;TSS200;TSS200;TSS200	MBNL3;MBNL3;MBNL3;MBNL3;MBNL3;MBNL3;MBNL3;MBNL3;MBNL3;MBNL3;MBNL3;MBNL3;MBNL3;MBNL3;MBNL3;MBNL3;MBNL3;MBNL3;MBNL3;MBNL3;MBNL3;MBNL3;MBNL3	Hypomethylated
cg20344426_TC21	-0.326031	0.00616944	X	155216342	5UTR;exon_1;TSS200;TSS200	VBP1;VBP1;VBP1;VBP1	Hypomethylated
cg22238863_TC21	-0.325912	0.0205209	X	47482702	5UTR;exon_1;TSS200;TSS200;TSS200	ZNF41;ZNF41;LINC01560;ZNF41;ZNF41	Hypomethylated
cg22665187_TC21	-0.325904	0.00208821	X	137032466	NA	NA	Hypomethylated
cg05204037_BC21	-0.325782	0.000931561	X	85003748	TSS200	APOOL	Hypomethylated
cg18161489_TC21	-0.325612	0.0160645	X	108736914	TSS1500;TSS1500	IRS4;IRS4	Hypomethylated
cg06277838_BC21	-0.325276	0.00530169	X	74421535	5UTR;exon_1	SLC16A2;SLC16A2	Hypomethylated
cg09167861_BC21	-0.325249	0.000676623	X	136169582	5UTR;exon_1;TSS200;TSS200	FHL1;FHL1;FHL1;FHL1	Hypomethylated
cg08965337_BC21	-0.325214	0.0164527	X	132218506	TSS200;TSS1500	RAP2C-AS1;RAP2C	Hypomethylated
cg27175920_BC21	-0.325105	0.0141721	X	71254918	5UTR;exon_1;TSS1500;TSS1500;TSS1500	ZMYM3;ZMYM3;ZMYM3;ZMYM3;ZMYM3	Hypomethylated
cg20584415_BC21	-0.324952	0.000577628	X	70290322	TSS1500;TSS1500;TSS1500;TSS1500;TSS1500;TSS1500	PDZD11;PDZD11;PDZD11;PDZD11;PDZD11;PDZD11	Hypomethylated
cg06162422_BC21	-0.324802	0.032591	X	101408063	TSS200;TSS200;TSS200;TSS200	HNRNPH2;HNRNPH2;GLA;GLA	Hypomethylated
cg20981089_TC21	-0.324736	0.0135076	X	140506594	NA	NA	Hypomethylated
cg21905818_TC21	-0.324717	0.0161005	X	49269701	TSS200;TSS200	PPP1R3F;PPP1R3F	Hypomethylated
cg05706696_TC21	-0.324637	0.00632237	X	130120581	NA	NA	Hypomethylated
cg02533866_BC11	-0.324512	0.00502041	X	37686122	exon_1	XK	Hypomethylated
cg27657472_TC21	-0.324503	0.00198999	X	140816114	NA	NA	Hypomethylated
cg11371160_TC21	-0.324487	0.00275459	X	154486276	exon_2	UBL4A	Hypomethylated
cg13928116_BC21	-0.324371	0.0054073	X	148500533	TSS200;TSS200;TSS200;TSS200;TSS200	AFF2;AFF2;AFF2;AFF2;AFF2	Hypomethylated
cg24157854_BC11	-0.324331	0.0216897	X	154750958	exon_1;exon_1;exon_1	GAB3;GAB3;GAB3	Hypomethylated
cg07210835_TC21	-0.324213	0.0157948	X	49172757	NA	NA	Hypomethylated
cg25758314_TC21	-0.324071	0.0097626	X	153935572	exon_10;TSS1500;TSS1500;TSS1500	RENBP;NAA10;NAA10;NAA10	Hypomethylated
cg27058480_TC21	-0.324026	0.0183213	X	19343609	TSS1500;TSS1500;TSS1500;TSS1500	PDHA1;PDHA1;PDHA1;PDHA1	Hypomethylated
cg11267496_TC21	-0.324013	0.00111307	X	43973820	TSS1500	NDP	Hypomethylated
cg01634761_BC21	-0.323958	0.00124079	X	68828543	TSS1500	EFNB1	Hypomethylated
cg03983969_TC11	-0.323911	0.0382394	X	41923442	exon_1;5UTR;TSS1500;TSS1500;TSS1500	CASK;CASK;CASK;CASK;CASK	Hypomethylated
cg00667781_TC21	-0.323825	0.0421952	X	53686940	TSS1500	HUWE1	Hypomethylated
cg00209850_BC11	-0.323722	0.00459512	X	109733494	exon_1;TSS1500;TSS1500;TSS1500;TSS1500	LOC105373311;ACSL4;ACSL4;ACSL4;ACSL4	Hypomethylated
cg04334684_TC21	-0.323516	0.00616194	X	154429016	TSS1500	CH17-340M24.3	Hypomethylated
cg14984253_TC21	-0.323497	0.00403396	X	138712334	TSS1500	FGF13	Hypomethylated
cg07896193_TC11	-0.323486	0.00141029	X	107206227	TSS1500;TSS1500	DNAAF6;DNAAF6	Hypomethylated
cg12417438_TC21	-0.323427	0.0173767	X	72181660	TSS200;TSS200;TSS200	PIN4;PIN4;PIN4	Hypomethylated
cg17101431_BC11	-0.323351	0.0440655	X	14873108	TSS1500;TSS1500;TSS200;TSS200;TSS200;TSS200	MOSPD2;MOSPD2;FANCB;FANCB;FANCB;FANCB	Hypomethylated
cg27124847_TC11	-0.323146	0.000326525	X	48574777	NA	NA	Hypomethylated
cg01884384_BC21	-0.3231	0.0064101	X	118974869	exon_1;exon_1;exon_1;TSS1500	LONRF3;LONRF3;LONRF3;LONRF3	Hypomethylated
cg00216997_BC21	-0.323081	0.00102753	X	49123803	TSS200	GPKOW	Hypomethylated
cg12543338_TC21	-0.322786	0.000378269	X	149937804	TSS1500	EOLA2-DT	Hypomethylated
cg12399904_TC11	-0.322754	0.0465173	X	75523104	TSS200;TSS200;TSS200	ZDHHC15;ZDHHC15;ZDHHC15	Hypomethylated
cg14368286_BC21	-0.322703	0.000293217	X	49074294	TSS1500	PRAF2	Hypomethylated
cg22522913_TC21	-0.32269	0.0040732	X	46836651	TSS1500	RP2	Hypomethylated
cg20731167_BC21	-0.322663	0.0176333	X	48539372	TSS1500;TSS1500;TSS1500;TSS1500;TSS1500;TSS1500;TSS1500;TSS1500;TSS1500;TSS1500;TSS1500;TSS1500;TSS1500;TSS1500	TBC1D25;TBC1D25;TBC1D25;TBC1D25;TBC1D25;TBC1D25;TBC1D25;TBC1D25;TBC1D25;TBC1D25;TBC1D25;TBC1D25;TBC1D25;TBC1D25	Hypomethylated
cg06701726_TC11	-0.322597	0.0188141	X	133985618	TSS200;TSS200;TSS200;TSS200	GPC3;GPC3;GPC3;GPC3	Hypomethylated
cg15968979_BC21	-0.322498	0.0173177	X	154546712	TSS1500;TSS1500;TSS1500;TSS1500;TSS1500;TSS1500;TSS1500	IKBKG;IKBKG;IKBKG;IKBKG;IKBKG;IKBKG;IKBKG	Hypomethylated
cg07150680_TC21	-0.322211	0.00283951	X	53683429	NA	NA	Hypomethylated
cg25896944_BC11	-0.322145	0.0241404	X	23667777	exon_1	PRDX4	Hypomethylated
cg16832275_BC21	-0.321999	0.000248412	X	55717651	TSS200;TSS200;TSS200;TSS200;TSS200;TSS200;TSS200;TSS200;TSS200;TSS200;TSS200;TSS200;TSS200;TSS200	RRAGB;RRAGB;RRAGB;RRAGB;RRAGB;RRAGB;RRAGB;RRAGB;RRAGB;RRAGB;RRAGB;RRAGB;RRAGB;RRAGB	Hypomethylated
cg23724412_TC11	-0.321859	0.000248781	X	153411496	5UTR;exon_1;5UTR;exon_1;5UTR;exon_1;5UTR;exon_1	ZFP92;ZFP92;ZFP92;ZFP92;ZFP92;ZFP92;ZFP92;ZFP92	Hypomethylated
cg19092293_BC21	-0.321824	0.00153386	X	118976231	TSS200	LONRF3	Hypomethylated
cg10896204_TC11	-0.321815	0.0276792	X	49184895	TSS200	PRICKLE3	Hypomethylated
cg02020018_TC21	-0.321782	0.00595938	X	151697638	TSS1500	PRRG3	Hypomethylated
cg09525227_BC11	-0.321739	0.0191268	X	104255349	TSS1500	ESX1	Hypomethylated
cg21988739_TC21	-0.321625	0.0348021	X	101098473	5UTR;exon_2;5UTR;exon_2;TSS1500	CENPI;CENPI;CENPI;CENPI;CENPI	Hypomethylated
cg02077027_BC21	-0.321611	0.00292739	X	19799813	TSS200	SH3KBP1	Hypomethylated
cg27029611_TC11	-0.321439	0.00877564	X	49184386	NA	NA	Hypomethylated
cg22410382_BC21	-0.321378	0.0206396	X	134990911	TSS200	SMIM10	Hypomethylated
cg04665139_TC11	-0.321322	0.0321731	X	15335650	TSS200;TSS200;TSS200;TSS200	PIGA;PIGA;PIGA;PIGA	Hypomethylated
cg16857716_TC11	-0.321215	0.0240648	X	76172645	TSS1500;TSS1500	PBDC1;PBDC1	Hypomethylated
cg00901211_BC21	-0.321106	0.014194	X	119468606	exon_1;exon_1;TSS1500	SLC25A5;SLC25A5-AS1;SLC25A5-AS1	Hypomethylated
cg27144120_TC21	-0.320846	0.0106762	X	67545608	exon_1;5UTR;exon_1;exon_1;exon_1;exon_1	AR;AR;AR;AR;AR;AR	Hypomethylated
cg18470455_TC21	-0.320819	0.0255947	X	102746206	NA	NA	Hypomethylated
cg00433220_BC21	-0.320773	0.000461791	X	46837685	NA	NA	Hypomethylated
cg08774483_TC21	-0.320731	0.0488964	X	38804237	5UTR;exon_2;TSS1500	MID1IP1;MID1IP1;MID1IP1-AS1	Hypomethylated
cg17961384_TC21	-0.320692	0.046925	X	48676483	NA	NA	Hypomethylated
cg00936342_BC21	-0.32067	0.0178478	X	101051577	5UTR;exon_2	TRMT2B;TRMT2B	Hypomethylated
cg13613682_TC21	-0.320557	0.00157099	X	137566394	5UTR;exon_1;5UTR;exon_1	ZIC3;ZIC3;ZIC3;ZIC3	Hypomethylated
cg24034992_TC11	-0.320556	0.00276056	X	68499224	NA	NA	Hypomethylated
cg07792041_TC21	-0.320553	0.0125778	X	153470179	NA	NA	Hypomethylated
cg04298672_BC11	-0.320525	0.0175748	X	104166335	TSS200	FAM199X	Hypomethylated
cg17607496_TC11	-0.320498	0.049132	X	154805517	TSS200;TSS200;TSS200;TSS200	MPP1;MPP1;MPP1;MPP1	Hypomethylated
cg19415339_TC11	-0.32047	0.0014322	X	53686546	NA	NA	Hypomethylated
cg27206215_TC21	-0.320342	0.0140266	X	74536569	NA	NA	Hypomethylated
cg09666011_BC11	-0.320265	0.00901999	X	56563680	5UTR;exon_1	UBQLN2;UBQLN2	Hypomethylated
cg09581098_BC21	-0.32026	0.00773016	X	119693147	exon_1;5UTR;exon_1;5UTR;exon_1;5UTR;exon_1;5UTR	SEPTIN6;SEPTIN6;SEPTIN6;SEPTIN6;SEPTIN6;SEPTIN6;SEPTIN6;SEPTIN6	Hypomethylated
cg01079126_BC21	-0.320243	0.00504513	X	150693168	TSS1500;TSS1500;TSS1500;TSS1500;TSS1500	MTMR1;MTMR1;MTMR1;MTMR1;MTMR1	Hypomethylated
cg10318351_TC21	-0.320183	0.00121461	X	54529897	TSS1500;TSS1500	GNL3L;GNL3L	Hypomethylated
cg27165791_BC21	-0.32013	0.00642985	X	70290129	5UTR;exon_1;TSS1500;TSS1500;TSS1500;TSS1500;TSS1500;TSS1500	KIF4A;KIF4A;PDZD11;PDZD11;PDZD11;PDZD11;PDZD11;PDZD11	Hypomethylated
cg15065539_BC21	-0.319949	0.02653	X	137546581	NA	NA	Hypomethylated
cg22417589_BC11	-0.31985	0.0343898	X	21940513	TSS200;TSS200	SMS;SMS	Hypomethylated
cg14841098_TC21	-0.31983	0.0283423	X	46759533	TSS1500;TSS1500	SLC9A7;SLC9A7	Hypomethylated
cg27370340_BC21	-0.319754	0.0496455	X	101623172	5UTR;exon_1;5UTR;exon_1;5UTR;exon_1	ARMCX3;ARMCX3;ARMCX3;ARMCX3;ARMCX3;ARMCX3	Hypomethylated
cg05497266_BC21	-0.319748	0.00638517	X	71283548	TSS200;TSS200;TSS200;TSS200	NONO;NONO;NONO;NONO	Hypomethylated
cg03529275_BC21	-0.319735	0.00549239	X	131068858	NA	NA	Hypomethylated
cg03096488_TC21	-0.319494	0.000324706	X	67545447	exon_1;5UTR;exon_1;exon_1;exon_1;exon_1	AR;AR;AR;AR;AR;AR	Hypomethylated
cg00994038_TC21	-0.319418	0.000252328	X	129844346	TSS1500;TSS1500	ZDHHC9;ZDHHC9	Hypomethylated
cg27198824_TC21	-0.319393	0.000580787	X	148501207	NA	NA	Hypomethylated
cg03823092_BC21	-0.319309	0.0136141	X	100636792	5UTR;exon_1;exon_1;5UTR	TSPAN6;TSPAN6;TSPAN6;TSPAN6	Hypomethylated
cg15075851_BC11	-0.319142	0.0307883	X	134459915	TSS1500	HPRT1	Hypomethylated
cg25496213_BC11	-0.319126	0.00368032	X	102599449	5UTR;exon_2;5UTR;exon_2;5UTR;exon_2;5UTR;exon_1;TSS200;TSS200;TSS200;TSS200;TSS200	ARMCX5;ARMCX5;ARMCX5;ARMCX5;ARMCX5;ARMCX5;ARMCX5-GPRASP2;ARMCX5-GPRASP2;ARMCX5-GPRASP2;ARMCX5-GPRASP2;ARMCX5;ARMCX5;ARMCX5	Hypomethylated
cg09309899_TC11	-0.31895	0.00458128	X	149505437	TSS200;TSS200;TSS200;TSS200	IDS;IDS;IDS;IDS	Hypomethylated
cg17552006_BC21	-0.318836	0.0158658	X	108092177	5UTR;exon_1;TSS1500;TSS1500	ATG4A;ATG4A;PSMD10;PSMD10	Hypomethylated
cg04491396_BC21	-0.31883	0.000942086	X	107775952	5UTR;exon_1;5UTR;exon_1;TSS200	TSC22D3;TSC22D3;TSC22D3;TSC22D3;TSC22D3	Hypomethylated
cg03825574_TC11	-0.318807	0.00924137	X	129982527	TSS200;TSS200;TSS200	BCORL1;BCORL1;BCORL1	Hypomethylated
cg27457717_TC21	-0.31878	0.0165893	X	76172801	TSS1500;TSS1500	PBDC1;PBDC1	Hypomethylated
cg27385086_BC11	-0.318755	0.0208864	X	103629462	NA	NA	Hypomethylated
cg24529533_TC11	-0.318747	0.0278064	X	104166350	TSS200	FAM199X	Hypomethylated
cg17008556_BC21	-0.318663	0.0156681	X	49043641	TSS1500;TSS1500	TFE3;TFE3	Hypomethylated
cg26997006_BC21	-0.318627	0.00313381	X	46912040	TSS1500;TSS1500	JADE3;JADE3	Hypomethylated
cg06271976_BC21	-0.318614	0.00463502	X	37921914	NA	NA	Hypomethylated
cg19431247_BC21	-0.318483	0.0370075	X	153411274	TSS200;TSS200;TSS200;TSS200	ZFP92;ZFP92;ZFP92;ZFP92	Hypomethylated
cg08642787_TC21	-0.318406	0.00582634	X	84188096	exon_1;5UTR;TSS200	RPS6KA6;RPS6KA6;RPS6KA6	Hypomethylated
cg12517167_TC21	-0.318263	0.0074415	X	136880728	TSS1500;TSS200;TSS200;TSS200;TSS200	SNORD61;RBMX;RBMX;RBMX;RBMX	Hypomethylated
cg02360578_BC11	-0.318238	0.0247543	X	106611900	TSS200;TSS200	RADX;RADX	Hypomethylated
cg01241836_TC21	-0.318222	0.0097682	X	49043820	TSS1500;TSS1500	TFE3;TFE3	Hypomethylated
cg01370077_BC11	-0.3181	0.0184732	X	151396771	5UTR;exon_1;TSS1500	VMA21;VMA21;VMA21	Hypomethylated
cg09725439_BC21	-0.317928	0.00149584	X	23783323	5UTR;exon_1;exon_1	SAT1;SAT1;SAT1	Hypomethylated
cg17246352_BC11	-0.317904	0.0212067	X	120604107	5UTR;exon_1;TSS1500	MCTS1;MCTS1;MCTS1	Hypomethylated
cg17274024_TC21	-0.317894	0.00231337	X	154763538	NA	NA	Hypomethylated
cg03460546_TC21	-0.317794	0.000954864	X	129654150	NA	NA	Hypomethylated
cg02973971_TC21	-0.317687	0.013895	X	149938242	5UTR;exon_1;TSS1500	EOLA2;EOLA2;EOLA2-DT	Hypomethylated
cg08955859_TC21	-0.317638	0.00293961	X	78105013	NA	NA	Hypomethylated
cg14743649_TC21	-0.317545	0.00215579	X	101098364	TSS1500	CENPI	Hypomethylated
cg04292836_BC11	-0.317525	0.0100881	X	23743367	TSS200;TSS200;TSS200	ACOT9;ACOT9;ACOT9	Hypomethylated
cg27187671_BC21	-0.317465	0.00781163	X	71533086	TSS200;TSS200	OGT;OGT	Hypomethylated
cg14682726_BC21	-0.31744	0.0331347	X	101551613	5UTR;exon_3	ARMCX1;ARMCX1	Hypomethylated
cg06655100_BC21	-0.317399	0.00271425	X	56232940	5UTR;exon_1;exon_1;TSS1500;TSS1500;TSS1500	KLF8;KLF8;KLF8;KLF8;KLF8;KLF8	Hypomethylated
cg10421300_BC11	-0.317322	0.00902194	X	103832147	5UTR;exon_1;exon_1;exon_1	RAB9B;RAB9B;RAB9B;RAB9B	Hypomethylated
cg02573613_TC21	-0.317152	0.000485431	X	48957544	exon_1;exon_1;exon_1	OTUD5;OTUD5;OTUD5	Hypomethylated
cg11859529_BC11	-0.316951	0.0215339	X	70931072	5UTR;exon_1;5UTR;exon_1	SLC7A3;SLC7A3;SLC7A3;SLC7A3	Hypomethylated
cg06796204_BC11	-0.31695	0.0235387	X	72131942	TSS200	RTL5	Hypomethylated
cg18122289_TC21	-0.316799	0.0345201	X	119871828	TSS200;TSS200	NDUFA1;RNF113A	Hypomethylated
cg24123780_TC21	-0.316726	0.000250828	X	23743534	TSS1500;TSS1500;TSS1500	ACOT9;ACOT9;ACOT9	Hypomethylated
cg17339373_BC21	-0.316645	0.00401537	X	119871982	exon_1;TSS1500	NDUFA1;RNF113A	Hypomethylated
cg13741548_TC21	-0.316631	0.0106103	X	120604598	TSS200	MCTS1	Hypomethylated
cg16592242_BC21	-0.31649	0.00219681	X	100929546	TSS1500	XKRX	Hypomethylated
cg06469252_TC11	-0.316348	0.0447858	X	137031826	NA	NA	Hypomethylated
cg03718309_TC21	-0.31627	0.0227153	X	154098014	TSS1500;TSS1500;TSS1500;TSS1500;TSS1500;TSS1500;TSS1500;TSS1500;TSS1500;TSS1500	MECP2;MECP2;MECP2;MECP2;MECP2;MECP2;MECP2;MECP2;MECP2;MECP2	Hypomethylated
cg21805978_BC21	-0.316254	0.00515216	X	118345467	TSS1500;TSS1500;TSS1500	WDR44;WDR44;WDR44	Hypomethylated
cg26768299_BC21	-0.316161	0.00225318	X	18886432	NA	NA	Hypomethylated
cg16409172_TC21	-0.316151	0.0321508	X	19990246	TSS1500	LOC729609	Hypomethylated
cg08076508_TC21	-0.316108	0.00864806	X	54043743	TSS1500	PHF8	Hypomethylated
cg13663390_TC21	-0.316031	0.0128123	X	119606639	TSS1500;TSS1500	NKRF;NKRF	Hypomethylated
cg01203948_TC21	-0.316021	0.000522015	X	47217160	TSS1500	CDK16	Hypomethylated
cg06097615_BC11	-0.315896	0.00851212	X	69503969	TSS1500	NALF2	Hypomethylated
cg10575170_BC21	-0.31589	0.00121673	X	74293577	TSS200	FTX	Hypomethylated
cg00213853_TC21	-0.315883	0.00448086	X	154805816	TSS1500;TSS1500;TSS1500;TSS1500	MPP1;MPP1;MPP1;MPP1	Hypomethylated
cg07256221_BC21	-0.31586	0.00164046	X	119399143	TSS200	SLC25A43	Hypomethylated
cg17914143_BC21	-0.315789	0.0437924	X	54440314	TSS200;TSS200;TSS200;TSS200;TSS200	TSR2;TSR2;TSR2;TSR2;TSR2	Hypomethylated
cg11281291_BC11	-0.315653	0.00181524	X	63755320	TSS200;TSS200;TSS200;TSS200;TSS200;TSS200;TSS200;TSS200;TSS200;TSS200;TSS200;TSS200;TSS200;TSS200;TSS200;TSS200;TSS200;TSS200;TSS200;TSS200;TSS200;TSS200	ARHGEF9;ARHGEF9;ARHGEF9;ARHGEF9;ARHGEF9;ARHGEF9;ARHGEF9;ARHGEF9;ARHGEF9;ARHGEF9;ARHGEF9;ARHGEF9;ARHGEF9;ARHGEF9;ARHGEF9;ARHGEF9;ARHGEF9;ARHGEF9;ARHGEF9;ARHGEF9;ARHGEF9;ARHGEF9	Hypomethylated
cg02634916_TC21	-0.315573	0.000929401	X	123732592	NA	NA	Hypomethylated
cg19603571_BC11	-0.315461	0.0119072	X	104255456	TSS1500	ESX1	Hypomethylated
cg05898931_TC21	-0.315323	0.00415338	X	75274577	exon_1;exon_1;exon_1	UPRT;UPRT;UPRT	Hypomethylated
cg19407266_BC21	-0.315319	0.0129514	X	64205242	NA	NA	Hypomethylated
cg23527532_BC21	-0.315296	0.00980284	X	154371762	NA	NA	Hypomethylated
cg08491357_TC21	-0.315291	0.00110995	X	100928985	TSS200	XKRX	Hypomethylated
cg25939766_BC21	-0.315248	0.0266673	X	71910368	TSS1500	NHSL2	Hypomethylated
cg27118658_TC21	-0.315225	0.00214899	X	153411537	5UTR;exon_1;5UTR;exon_1;5UTR;exon_1;5UTR;exon_1	ZFP92;ZFP92;ZFP92;ZFP92;ZFP92;ZFP92;ZFP92;ZFP92	Hypomethylated
cg11275709_BC21	-0.315191	0.0119574	X	52995497	TSS200;TSS200;TSS200;TSS200;TSS200;TSS200;TSS200;TSS200;TSS200	FAM156A;FAM156A;FAM156A;FAM156A;FAM156A;FAM156A;FAM156A;FAM156A;FAM156A	Hypomethylated
cg09018810_BC11	-0.314915	0.048689	X	149505401	TSS200;TSS200;TSS200;TSS200	IDS;IDS;IDS;IDS	Hypomethylated
cg04402798_TC21	-0.314875	0.0336029	X	36985438	NA	NA	Hypomethylated
cg16348674_BC21	-0.314823	0.00248674	X	119853413	TSS1500;TSS1500	UPF3B;UPF3B	Hypomethylated
cg21811592_BC21	-0.314791	0.0040284	X	71492769	exon_1;TSS1500	TAF1;INGX	Hypomethylated
cg04944936_TC21	-0.314624	0.00121955	X	54183161	exon_1;exon_1;exon_1	FAM120C;FAM120C;FAM120C	Hypomethylated
cg05566296_BC21	-0.314559	0.00103944	X	137031888	NA	NA	Hypomethylated
cg24737468_TC21	-0.314549	0.00327773	X	110945095	NA	NA	Hypomethylated
cg16144072_TC21	-0.31453	0.0426706	X	86148296	TSS200;TSS200	DACH2;DACH2	Hypomethylated
cg21162029_BC21	-0.314425	0.00963497	X	134172223	NA	NA	Hypomethylated
cg18923230_BC21	-0.314303	0.00108267	X	154398072	5UTR;exon_1;5UTR;exon_1;5UTR;exon_1;TSS1500;TSS1500;TSS1500	RPL10;RPL10;RPL10;RPL10;RPL10;RPL10;RPL10;RPL10;RPL10	Hypomethylated
cg27301033_BC21	-0.314205	0.00192415	X	30889792	TSS1500	TAB3	Hypomethylated
cg20972834_BC21	-0.313982	0.00178641	X	75155960	TSS1500	UPRT	Hypomethylated
cg13217661_TC11	-0.313961	0.00459743	X	137547657	NA	NA	Hypomethylated
cg19860691_TC21	-0.313946	0.000991483	X	135986196	NA	NA	Hypomethylated
cg18159654_TC21	-0.313932	0.0386804	X	17376687	NA	NA	Hypomethylated
cg03610137_BC21	-0.313646	0.000979592	X	56232607	5UTR;exon_1;5UTR;exon_1;5UTR;exon_1;exon_1;TSS1500;TSS1500;TSS1500	KLF8;KLF8;KLF8;KLF8;KLF8;KLF8;KLF8;KLF8;KLF8;KLF8	Hypomethylated
cg07395435_TC11	-0.313572	0.00796589	X	139691921	NA	NA	Hypomethylated
cg02227600_TC21	-0.313524	0.0257774	X	102599167	TSS1500;TSS200;TSS1500;TSS1500;TSS1500;TSS1500;TSS200;TSS200;TSS200	ARMCX5-GPRASP2;ARMCX5-GPRASP2;ARMCX5-GPRASP2;ARMCX5;ARMCX5;ARMCX5;ARMCX5;ARMCX5;ARMCX5	Hypomethylated
cg23623404_TC11	-0.313125	0.0104536	X	125203141	NA	NA	Hypomethylated
cg27023693_BC21	-0.312996	0.010799	X	48898526	exon_2;exon_2;exon_2;exon_2;exon_2;exon_2;exon_1;exon_1;exon_2;TSS1500;TSS1500;TSS1500;TSS1500	PQBP1;PQBP1;PQBP1;PQBP1;PQBP1;PQBP1;PQBP1;PQBP1;PQBP1;TIMM17B;TIMM17B;TIMM17B;TIMM17B	Hypomethylated
cg16991511_BC11	-0.312918	0.0381261	X	132022961	TSS1500;TSS1500;TSS1500	STK26;STK26;STK26	Hypomethylated
cg13365334_TC21	-0.312764	0.00882509	X	154370374	NA	NA	Hypomethylated
cg27465531_BC21	-0.312745	0.0386453	X	21839594	TSS200	MBTPS2	Hypomethylated
cg22404117_TC21	-0.312699	0.00198505	X	101098461	5UTR;exon_2;5UTR;exon_2;TSS1500	CENPI;CENPI;CENPI;CENPI;CENPI	Hypomethylated
cg01887353_TC21	-0.312694	0.0465839	X	47483081	exon_1;TSS1500;TSS1500;TSS200	LINC01560;ZNF41;ZNF41;ZNF41	Hypomethylated
cg13771629_BC21	-0.312556	0.0137933	X	48521539	TSS1500	EBP	Hypomethylated
cg22917680_TC11	-0.312532	0.011355	X	108091927	5UTR;exon_1;TSS1500;TSS1500	ATG4A;ATG4A;PSMD10;PSMD10	Hypomethylated
cg20271609_BC11	-0.312523	0.0167763	X	23333941	TSS1500	PTCHD1	Hypomethylated
cg10950413_TC11	-0.312504	0.0325675	X	56563664	5UTR;exon_1	UBQLN2;UBQLN2	Hypomethylated
cg01596349_TC21	-0.312493	0.00691948	X	154399434	TSS1500	SNORA70	Hypomethylated
cg00140085_TC11	-0.312479	0.0132061	X	153688829	exon_1;exon_1;TSS1500;TSS1500	SLC6A8;SLC6A8;SLC6A8;PNCK	Hypomethylated
cg05884886_TC21	-0.312145	0.0027643	X	134236885	TSS1500;TSS1500;TSS1500	CCDC160;CCDC160;CCDC160	Hypomethylated
cg26945733_BC21	-0.312066	0.00627309	X	40867047	NA	NA	Hypomethylated
cg01878430_BC11	-0.312006	0.0025607	X	104166340	TSS200	FAM199X	Hypomethylated
cg10401803_TC21	-0.311859	0.00058282	X	71366329	TSS200;TSS200;TSS200;TSS200;TSS200;TSS200;TSS200;TSS200;TSS200;TSS200;TSS200;TSS200	TAF1;TAF1;TAF1;TAF1;TAF1;TAF1;TAF1;TAF1;TAF1;TAF1;TAF1;TAF1	Hypomethylated
cg18336502_TC21	-0.311848	0.00524038	X	11428089	TSS1500	ARHGAP6	Hypomethylated
cg19936302_BC21	-0.311832	0.000687682	X	132218656	exon_1;TSS1500	RAP2C-AS1;RAP2C	Hypomethylated
cg23660678_TC11	-0.311674	0.0274214	X	107716379	5UTR;exon_1	TSC22D3;TSC22D3	Hypomethylated
cg19605909_TC11	-0.311577	0.0427414	X	68498887	TSS200;TSS200	YIPF6;YIPF6	Hypomethylated
cg04334385_TC21	-0.31155	0.00982708	X	120486298	NA	NA	Hypomethylated
cg25643517_TC11	-0.311546	0.00113792	X	154398860	TSS1500	SNORA70	Hypomethylated
cg06772067_BC21	-0.311468	0.0122875	X	123859829	5UTR;exon_1;5UTR;exon_1;TSS1500;TSS1500;TSS1500	XIAP;XIAP;XIAP;XIAP;XIAP;XIAP;XIAP	Hypomethylated
cg03205098_BC11	-0.311388	0.000277026	X	72239182	TSS200;TSS200	ERCC6L;ERCC6L	Hypomethylated
cg11517058_BC21	-0.31116	0.0227376	X	47145333	exon_1;5UTR;5UTR;exon_1;5UTR;exon_1;5UTR;exon_1;5UTR;exon_1;5UTR;exon_1;TSS1500	NDUFB11;NDUFB11;RBM10;RBM10;RBM10;RBM10;RBM10;RBM10;RBM10;RBM10;RBM10;RBM10;NDUFB11	Hypomethylated
cg20549400_TC11	-0.31116	0.0111862	X	101932260	TSS1500;TSS1500;TSS1500;TSS1500	ZMAT1;ZMAT1;ZMAT1;ZMAT1	Hypomethylated
cg26928332_BC21	-0.310953	0.00877575	X	39759872	NA	NA	Hypomethylated
cg06711837_TC21	-0.310843	0.0113272	X	138710652	TSS1500	FGF13-AS1	Hypomethylated
cg12905598_BC11	-0.310581	0.0455812	X	72131912	exon_1;5UTR	RTL5;RTL5	Hypomethylated
cg03738247_TC21	-0.310437	0.0325185	X	120000569	NA	NA	Hypomethylated
cg13366368_TC21	-0.310414	0.0132499	X	101349253	TSS1500;TSS1500	TIMM8A;TIMM8A	Hypomethylated
cg14990368_BC11	-0.310335	0.0413235	X	134373309	TSS200;TSS200;TSS200	PHF6;PHF6;PHF6	Hypomethylated
cg06452778_BC21	-0.31029	0.0112728	X	47196872	NA	NA	Hypomethylated
cg02063752_TC21	-0.310098	0.0236049	X	47195014	NA	NA	Hypomethylated
cg14474963_TC21	-0.310017	0.0166105	X	134797324	TSS1500;TSS1500;TSS1500;TSS1500;TSS1500;TSS1500;TSS1500;TSS1500;TSS1500;TSS1500;TSS200;TSS200;TSS200;TSS200	PABIR2;PABIR2;PABIR2;PABIR2;PABIR2;PABIR2;PABIR2;PABIR2;PABIR2;PABIR2;PABIR2;PABIR2;PABIR2;PABIR2	Hypomethylated
cg11857742_TC21	-0.309896	0.0173824	X	48898210	TSS1500;TSS200;TSS200;TSS1500;TSS1500;TSS200;TSS200	PQBP1;PQBP1;PQBP1;TIMM17B;TIMM17B;TIMM17B;TIMM17B	Hypomethylated
cg16452396_TC21	-0.309809	0.00698378	X	134373364	5UTR;exon_1;5UTR;exon_1;5UTR;exon_1	PHF6;PHF6;PHF6;PHF6;PHF6;PHF6	Hypomethylated
cg27085485_BC21	-0.309785	0.0200133	X	55489240	5UTR;exon_2	USP51;USP51	Hypomethylated
cg05294909_TC21	-0.309709	0.0376877	X	17737940	NA	NA	Hypomethylated
cg12308243_TC21	-0.309656	0.0193256	X	48521844	5UTR;exon_1	EBP;EBP	Hypomethylated
cg02637608_BC21	-0.309581	0.008187	X	66639304	TSS1500;TSS1500;TSS1500;TSS1500;TSS1500;TSS200;TSS200;TSS200;TSS1500;TSS200	EDA2R;EDA2R;EDA2R;EDA2R;EDA2R;EDA2R;EDA2R;EDA2R;EDA2R;EDA2R	Hypomethylated
cg10185219_BC21	-0.309487	0.000821625	X	39905282	NA	NA	Hypomethylated
cg20219360_BC21	-0.309461	0.00431142	X	48597473	TSS200;TSS200;TSS200;TSS200;TSS200	WDR13;WDR13;WDR13;WDR13;WDR13	Hypomethylated
cg10310824_BC21	-0.309402	0.000930726	X	23783878	exon_3;exon_3	SAT1;SAT1	Hypomethylated
cg19334385_TC21	-0.309373	0.00962364	X	118496602	NA	NA	Hypomethylated
cg21337832_TC21	-0.309338	0.00307286	X	24647538	TSS200;TSS200	PCYT1B;PCYT1B	Hypomethylated
cg21456313_TC21	-0.309223	0.0152369	X	107776380	TSS1500;TSS1500;TSS1500;TSS1500	NCBP2L;TSC22D3;TSC22D3;TSC22D3	Hypomethylated
cg17565795_TC11	-0.309087	0.0124011	X	23907906	exon_1;5UTR;exon_1;TSS200;TSS200	APOO;APOO;APOO;CXorf58;CXorf58	Hypomethylated
cg15043492_BC21	-0.309087	0.000205421	X	154762474	TSS1500;TSS1500;TSS1500;TSS1500;TSS1500;TSS1500	DKC1;DKC1;DKC1;DKC1;DKC1;DKC1	Hypomethylated
cg18036967_TC21	-0.308951	0.0101724	X	11665505	exon_1;5UTR;exon_1;5UTR;exon_1	ARHGAP6;ARHGAP6;ARHGAP6;ARHGAP6;ARHGAP6	Hypomethylated
cg10082114_TC21	-0.308944	0.00272327	X	77785708	NA	NA	Hypomethylated
cg09102275_TC11	-0.308796	0.00140875	X	53684199	NA	NA	Hypomethylated
cg08846002_TC21	-0.308683	0.0043385	X	135343101	5UTR;exon_1	ZNF75D;ZNF75D	Hypomethylated
cg12920408_BC11	-0.308653	0.0233477	X	101391005	TSS200;TSS200;TSS200;TSS1500	RPL36A;RPL36A-HNRNPH2;RPL36A-HNRNPH2;BTK	Hypomethylated
cg27412148_BC21	-0.308626	0.00605122	X	107629731	NA	NA	Hypomethylated
cg27764701_BC21	-0.308599	0.0243669	X	153969268	exon_2	HCFC1-AS1	Hypomethylated
cg04075675_TC11	-0.308355	0.00632391	X	150693221	TSS200;TSS200;TSS200;TSS200;TSS200	MTMR1;MTMR1;MTMR1;MTMR1;MTMR1	Hypomethylated
cg00849517_BC11	-0.308289	0.00559478	X	20267465	TSS1500	RPS6KA3	Hypomethylated
cg20336701_TC21	-0.308255	0.000694756	X	153642086	TSS1500	DUSP9	Hypomethylated
cg25279183_TC21	-0.308252	0.000913959	X	129843866	5UTR;exon_1;TSS1500	ZDHHC9;ZDHHC9;ZDHHC9	Hypomethylated
cg00008945_TC11	-0.308196	0.00750209	X	81121880	NA	NA	Hypomethylated
cg27375748_BC21	-0.308146	0.00370074	X	102599193	TSS1500;TSS200;TSS1500;TSS1500;TSS1500;TSS1500;TSS200;TSS200;TSS200	ARMCX5-GPRASP2;ARMCX5-GPRASP2;ARMCX5-GPRASP2;ARMCX5;ARMCX5;ARMCX5;ARMCX5;ARMCX5;ARMCX5	Hypomethylated
cg24813163_TC21	-0.308115	0.00901942	X	131058327	TSS200;TSS200;TSS200	ARHGAP36;ARHGAP36;LINC01201	Hypomethylated
cg27496708_BC11	-0.308008	0.0426846	X	133985567	exon_1;5UTR;exon_1;5UTR;exon_1;5UTR;exon_1;5UTR	GPC3;GPC3;GPC3;GPC3;GPC3;GPC3;GPC3;GPC3	Hypomethylated
cg15339180_BC21	-0.307541	0.00252383	X	71144695	TSS200;TSS200;TSS200;TSS200	NLGN3;NLGN3;NLGN3;NLGN3	Hypomethylated
cg08786860_TC21	-0.307449	0.00304518	X	154805909	TSS1500;TSS1500;TSS1500;TSS1500	MPP1;MPP1;MPP1;MPP1	Hypomethylated
cg01173474_BC21	-0.307435	0.00256689	X	134236947	TSS1500;TSS1500;TSS1500	CCDC160;CCDC160;CCDC160	Hypomethylated
cg01244877_TC21	-0.307406	0.00488992	X	154370534	NA	NA	Hypomethylated
cg02651788_TC21	-0.307334	0.0382298	X	25013091	exon_2	ARX	Hypomethylated
cg08046324_TC21	-0.307179	0.0234168	X	131058760	TSS1500	LINC01201	Hypomethylated
cg03057808_BC21	-0.307142	0.00159516	X	106612066	5UTR;exon_1;5UTR;exon_1	RADX;RADX;RADX;RADX	Hypomethylated
cg21911363_TC11	-0.307018	0.00160188	X	49922721	5UTR;exon_1;5UTR;exon_1;5UTR;exon_1	CLCN5;CLCN5;CLCN5;CLCN5;CLCN5;CLCN5	Hypomethylated
cg12814550_TC11	-0.306986	0.00380726	X	120000727	NA	NA	Hypomethylated
cg26741576_BC21	-0.306971	0.0383722	X	43654666	TSS1500	MAOA	Hypomethylated
cg15322420_TC21	-0.306728	0.0145932	X	103688039	5UTR;exon_1;5UTR;exon_1;5UTR;exon_1;5UTR;exon_1;5UTR;exon_1;5UTR;exon_1;5UTR;exon_1;5UTR;exon_1;exon_2;TSS1500;TSS1500;TSS1500;TSS1500;TSS1500;TSS1500;TSS1500;TSS1500	MORF4L2;MORF4L2;MORF4L2;MORF4L2;MORF4L2;MORF4L2;MORF4L2;MORF4L2;MORF4L2;MORF4L2;MORF4L2;MORF4L2;MORF4L2;MORF4L2;MORF4L2;MORF4L2;MORF4L2-AS1;MORF4L2;MORF4L2;MORF4L2;MORF4L2;MORF4L2;MORF4L2;MORF4L2;MORF4L2	Hypomethylated
cg27615468_TC11	-0.306631	0.00509698	X	135052492	TSS1500;TSS1500	RTL8A;RTL8A	Hypomethylated
cg14021605_TC21	-0.306542	0.0352689	X	46836606	TSS1500	RP2	Hypomethylated
cg08476892_BC21	-0.306403	0.00927316	X	18674701	TSS1500;TSS1500	PPEF1;PPEF1	Hypomethylated
cg01140892_BC21	-0.306287	0.00158991	X	66639354	TSS1500;TSS1500;TSS1500;TSS1500;TSS1500;TSS200;TSS200;TSS200;TSS1500;TSS200	EDA2R;EDA2R;EDA2R;EDA2R;EDA2R;EDA2R;EDA2R;EDA2R;EDA2R;EDA2R	Hypomethylated
cg02896496_BC21	-0.306236	0.0218561	X	54358961	TSS1500;TSS1500;TSS1500	WNK3;WNK3;WNK3	Hypomethylated
cg13232664_TC11	-0.306208	0.00657075	X	132218469	TSS200;TSS1500	RAP2C-AS1;RAP2C	Hypomethylated
cg08261988_TC11	-0.305876	0.023587	X	134990809	TSS200	SMIM10	Hypomethylated
cg05861409_TC21	-0.305866	0.00681259	X	119399201	TSS200	SLC25A43	Hypomethylated
cg26222437_TC21	-0.305842	0.000783249	X	12139009	exon_1;exon_1;5UTR;exon_1;exon_1	FRMPD4;FRMPD4;FRMPD4;FRMPD4;FRMPD4	Hypomethylated
cg15067665_TC21	-0.305744	0.00032201	X	153901190	TSS1500	AVPR2	Hypomethylated
cg27073375_BC11	-0.30572	0.0424155	X	54182964	exon_1;exon_1;exon_1	FAM120C;FAM120C;FAM120C	Hypomethylated
cg15766608_TC21	-0.305705	0.0058066	X	56995338	5UTR;exon_1;exon_1	SPIN3;SPIN3;SPIN3	Hypomethylated
cg21900764_TC21	-0.305658	0.0105775	X	119852934	exon_1;5UTR;exon_1;5UTR	UPF3B;UPF3B;UPF3B;UPF3B	Hypomethylated
cg11286196_BC11	-0.305658	0.0182587	X	49073964	exon_1	PRAF2	Hypomethylated
cg08938749_TC11	-0.305615	0.0344987	X	139692147	NA	NA	Hypomethylated
cg05585317_TC21	-0.305595	0.00306438	X	53088500	exon_7;3UTR	TSPYL2;TSPYL2	Hypomethylated
cg23215575_TC11	-0.30547	0.0429374	X	120561501	TSS1500;TSS200	CUL4B;CUL4B	Hypomethylated
cg06734027_TC11	-0.305429	0.00313308	X	130340033	NA	NA	Hypomethylated
cg22012543_TC21	-0.305393	0.00278467	X	125206146	NA	NA	Hypomethylated
cg05047811_TC21	-0.305351	0.0269874	X	153610484	NA	NA	Hypomethylated
cg20763943_TC21	-0.30519	0.00119126	X	125203039	NA	NA	Hypomethylated
cg03423123_TC21	-0.305169	0.0351954	X	134991151	exon_1	SMIM10	Hypomethylated
cg17432350_TC21	-0.305061	0.0155425	X	65406996	NA	NA	Hypomethylated
cg27566832_BC21	-0.305009	0.0264374	X	129931507	NA	NA	Hypomethylated
[truncated: 1,992 more rows]
