# Supplementary material for: Sex as a biological variable in human dental pulp stem cells: An exploratory epigenomic and transcriptomic comparison
Source: Regen Ther. 2026 Apr 21;32:101117. doi: 10.1016/j.reth.2026.101117 (PMC13123321; doi:10.1016/j.reth.2026.101117)
Supplement: Multimedia component 3 [file mmc3.xlsx]

## Sheet: Sheet1
Upregulated genes in male DPSCs						Downregulated genes in female DPSCs
Gene symbol	Log2FC	Adj p-value	chromosome	position		Gene symbol	Log2FC	Adj p-value	chromosome	position
RPS4Y1	14.1362	1.26845e-49	Y	2841602		UBA1	-0.348314	0.000529735	X	47190861
DDX3Y	12.9461	3.50615e-41	Y	12904108		EIF2S3	-0.363594	0.00339838	X	24054946
USP9Y	12.5525	3.29743e-38	Y	12537650		DDX3X	-0.405028	0.0270838	X	41333348
KDM5D	12.0664	8.57147e-36	Y	19703865		KDM5C	-0.523044	1.21489e-13	X	53176277
TXLNGY	11.2894	4.43943e-31	Y	19567382		TXLNG	-0.573478	0.000164397	X	16786432
PRKY	11.2021	1.59229e-30	Y	7274313		SYAP1	-0.578589	8.36741e-07	X	16719612
TTTY15	11.1713	4.18985e-30	Y	12537650		CA5BP1	-0.583972	0.00781528	X	15681053
ZFY	11.1028	6.33582e-30	Y	2935281		OFD1	-0.58529	0.000390741	X	13734743
EIF1AY	11.0027	3.88306e-29	Y	20575776		SMC1A	-0.600102	0.00181326	X	53374149
NLGN4Y	10.653	2.02837e-26	Y	14522573		RPS4X	-0.640853	1.32784e-09	X	72255679
UTY	10.1619	1.23473e-24	Y	13234577		ZFX	-0.704134	3.22603e-15	X	24149173
TTTY14	7.21244	1.59417e-09	Y	18772706		EIF1AX	-0.748633	8.38549e-08	X	20124525
NETO1	6.54662	0.0053645	18	72742314		STS	-0.818221	1.83987e-06	X	7147237
TMSB4Y	5.28486	0.0220179	Y	13703899		ZRSR2	-0.873771	2.35318e-06	X	15790156
NLGN4X	4.263	0.0160777	X	5840637		PUDP	-0.90038	5.69402e-08	X	6667865
NAPRT	2.60146	0.00835465	7	64825		ARSD	-0.901239	8.86623e-06	X	2903972
PIWIL2	2.51267	0.0094882	8	22275316		MTSS1	-1.61535	0.0202823	8	124550784
CSMD2	2.05884	0.00016087	1	33513998		MYOCD	-2.30453	0.00208744	17	12665890
GPC3	1.66774	5.26594e-06	X	133535745		PANK4	-2.8854	0.0154401	3	59723
PAK3	1.42552	0.0053645	X	110944285		PWP2	-4.2943	0.005643	21	44107373
KRT19	1.37727	0.00235402	17	41523617		NGEF	-5.39273	2.14396e-05	2	232878701
KRT7	1.37146	0.0193274	12	52232520		TSIX	-5.65415	0.00184446	X	73792205
PIEZO2	1.10654	5.62492e-10	18	10666483		XIST	-13.0421	7.08741e-50	X	73820649
FRG1BP	1.05553	0.00120794	20	30289717
C2orf74	1.04541	0.0210927	2	61145068
XKR5	0.96145	0.0294592	8	6808517
RPL9	0.920482	0.00793372	4	39452587
FRG1CP	0.837212	0.0319317	20	28580709
STAT6	0.281318	0.0326425	12	57095408
